# Supplementary material for: Identification of key genes in human airway epithelial cells in response to respiratory pathogens using microarray analysis
Source: BMC Microbiol. 2018 Jun 8;18:58. doi: 10.1186/s12866-018-1187-7 (PMC5994059; doi:10.1186/s12866-018-1187-7)
Supplement: Supplementary file 1 — The GSE3397 mRNA expression profile dataset. 2033 DEGs between normal and infected airway epithelial cells were identified. (XLSX 158 kb) [file 12866_2018_1187_MOESM1_ESM.xlsx]

## Sheet: Additional file 1
The GSE3397 mRNA expression profile dataset.
ID	adj.P.Val	P.Value	logFC	Gene.symbol	Gene.title
239484_at	0.118	3.19e-06	-2.4894	TRPM7	transient receptor potential cation channel subfamily M member 7
1553432_s_at	0.518	3.788e-05	2.84809	LOC101060424///LOC653786///OTOA	otoancorin-like///otoancorin pseudogene///otoancorin
238446_at	0.789	9.208e-05	1.95804	NAIP	NLR family apoptosis inhibitory protein
221372_s_at	0.789	0.00010425	2.21174	P2RX2	purinergic receptor P2X 2
1560372_at	0.789	0.000109	3.05349	LOC101929713	uncharacterized LOC101929713
207852_at	0.866	0.00014582	1.90887	CXCL5	C-X-C motif chemokine ligand 5
242622_x_at	0.866	0.00025445	2.12292	PTEN	phosphatase and tensin homolog
232869_at	0.866	0.00033964	1.96663	SRGAP3	SLIT-ROBO Rho GTPase activating protein 3
219895_at	0.866	0.00035056	2.8116	TMEM255A	transmembrane protein 255A
210328_at	0.866	0.00045727	1.48441	GNMT	glycine N-methyltransferase
219087_at	0.866	0.00055646	1.90085	ASPN	asporin
235760_at	0.866	0.0005712	-2.06822	NSD1	nuclear receptor binding SET domain protein 1
216898_s_at	0.866	0.00061429	-1.24309	COL4A3	collagen type IV alpha 3 chain
1559500_at	0.866	0.00065585	2.93325	VPS8	VPS8, CORVET complex subunit
1560359_at	0.866	0.00072759	-2.25722	ITGA1	integrin subunit alpha 1
1561660_at	0.866	0.0007314	-1.59992	SLC25A53	solute carrier family 25 member 53
1559571_a_at	0.866	0.00076304	1.91165	ATP13A4	ATPase 13A4
230849_at	0.866	0.00077833	1.33547	KCNA1	potassium voltage-gated channel subfamily A member 1
1552858_at	0.866	0.00092045	2.71998	MAGEB6	MAGE family member B6
242078_at	0.866	0.00093329	1.82428	AFF3	AF4/FMR2 family member 3
235736_at	0.866	0.00095976	0.972779	SMKR1	small lysine rich protein 1
236803_at	0.866	0.0009816	-1.67118	LOC101927060	uncharacterized LOC101927060
213277_at	0.866	0.00104993	1.75981	ZFP36L1	ZFP36 ring finger protein like 1
214770_at	0.866	0.00105764	2.42394	MSR1	macrophage scavenger receptor 1
239895_at	0.866	0.00106042	-2.7967	AQR	aquarius intron-binding spliceosomal factor
217596_at	0.866	0.00107259	-1.5163	UPF3A	UPF3 regulator of nonsense transcripts homolog A (yeast)
1555678_at	0.866	0.00108959	1.42566	ST3GAL3	ST3 beta-galactoside alpha-2,3-sialyltransferase 3
239576_at	0.866	0.00112002	1.65726	MTUS1	microtubule associated tumor suppressor 1
214341_at	0.866	0.00118015	-1.29998	AP1G2	adaptor related protein complex 1 gamma 2 subunit
244461_at	0.866	0.00120298	-0.855915	SPECC1	sperm antigen with calponin homology and coiled-coil domains 1
1568852_x_at	0.866	0.00121314	1.39032	LINC01352	long intergenic non-protein coding RNA 1352
239192_at	0.866	0.00126737	1.48231	PARD3B	par-3 family cell polarity regulator beta
213232_at	0.866	0.00131771	-1.52451	FAM234B	family with sequence similarity 234 member B
1554509_a_at	0.866	0.00134958	-0.694876	FAM188A	family with sequence similarity 188 member A
233576_at	0.866	0.00135218	2.27245	HMGCLL1	3-hydroxymethyl-3-methylglutaryl-CoA lyase like 1
1558428_at	0.866	0.00136629	2.57727	ALS2CR11	amyotrophic lateral sclerosis 2 chromosome region candidate 11
221946_at	0.866	0.00139262	0.788094	C9orf116	chromosome 9 open reading frame 116
236517_at	0.866	0.00141476	2.21935	MEGF10	multiple EGF like domains 10
235920_at	0.866	0.00142158	-1.2491	CLUHP3///ZNF720	clustered mitochondria homolog pseudogene 3///zinc finger protein 720
207244_x_at	0.866	0.00144241	2.19843	CYP2A6	cytochrome P450 family 2 subfamily A member 6
1563654_at	0.866	0.00150603	-2.52813	LOC619427	uncharacterized LOC619427
230375_at	0.866	0.00150645	2.10027	PNISR	PNN interacting serine and arginine rich protein
243260_x_at	0.866	0.0015458	-1.84089	XKR6	XK related 6
218410_s_at	0.866	0.00155276	-2.0622	PGP	phosphoglycolate phosphatase
209335_at	0.866	0.001557	2.10462	DCN	decorin
207316_at	0.866	0.0015722	1.81727	HAS1	hyaluronan synthase 1
1566465_at	0.866	0.00157725	2.28389	KCNK1	potassium two pore domain channel subfamily K member 1
211803_at	0.866	0.00164896	1.6381	CDK2	cyclin dependent kinase 2
241436_at	0.866	0.00165001	2.31413	SCNN1G	sodium channel epithelial 1 gamma subunit
241792_x_at	0.866	0.0016541	-1.03526	LUC7L3	LUC7 like 3 pre-mRNA splicing factor
1560224_at	0.866	0.00168636	-0.700898	AHCTF1P1///AHCTF1	AT-hook containing transcription factor 1 pseudogene 1///AT-hook containing transcription factor 1
1559617_at	0.866	0.00170938	1.84817	LOC101927206	uncharacterized LOC101927206
210557_x_at	0.866	0.00171621	1.50398	CSF1	colony stimulating factor 1
210475_at	0.866	0.00174802	1.24814	POU3F1	POU class 3 homeobox 1
240275_at	0.866	0.00181006	1.8154	ARMC3	armadillo repeat containing 3
1570224_at	0.866	0.00188135	2.12631	LINC01449	long intergenic non-protein coding RNA 1449
39313_at	0.866	0.00190332	-0.718981	WNK1	WNK lysine deficient protein kinase 1
1553689_s_at	0.866	0.00193741	-0.732296	METTL6	methyltransferase like 6
223729_at	0.866	0.001981	0.866681	CECR2	CECR2, histone acetyl-lysine reader
207964_x_at	0.866	0.00199119	-0.575088	IFNA4	interferon alpha 4
238929_at	0.866	0.00200915	-0.93923	SRSF8	serine and arginine rich splicing factor 8
204794_at	0.866	0.00206805	-1.95161	DUSP2	dual specificity phosphatase 2
239365_at	0.866	0.00208264	1.11116	SCIN	scinderin
214669_x_at	0.866	0.00208488	0.984807	IGKC	immunoglobulin kappa constant
203400_s_at	0.866	0.00211149	2.09934	TF	transferrin
208383_s_at	0.866	0.00215096	-1.63673	PCK1	phosphoenolpyruvate carboxykinase 1
228951_at	0.866	0.00217695	0.609093	SLC38A7	solute carrier family 38 member 7
1556912_at	0.866	0.00231686	1.85836	GIT2	GIT ArfGAP 2
214044_at	0.866	0.00233459	2.01841	RYR2	ryanodine receptor 2
241904_at	0.866	0.00234642	-1.0555	LOC101930071///LIPE-AS1	uncharacterized LOC101930071///LIPE antisense RNA 1
211959_at	0.866	0.00234751	-2.00992	IGFBP5	insulin like growth factor binding protein 5
208529_at	0.866	0.00236726	2.63373	BTF3P11	basic transcription factor 3 pseudogene 11
207322_at	0.866	0.00238628	1.64166	ITSN1	intersectin 1
239730_at	0.866	0.00247279	-1.88023	TSSK2///DGCR14	testis specific serine kinase 2///DiGeorge syndrome critical region gene 14
229974_at	0.866	0.00253985	0.828814	EVC2	EvC ciliary complex subunit 2
231279_at	0.866	0.00263564	2.55789	PATE1	prostate and testis expressed 1
1553818_x_at	0.866	0.00264368	1.90931	LOC102725315///LOC727983///POM121L10P///POM121L4P///POM121L8P///POM121L9P///POM121L1P	putative POM121-like protein 1-like///putative POM121-like protein 1-like///POM121 transmembrane nucleoporin like 10, pseudogene///POM121 transmembrane nucleoporin like 4, pseudogene///POM121 transmembrane nucleoporin like 8, pseudogene///POM121 transmembrane nucleoporin like 9, pseudogene///POM121 transmembrane nucleoporin like 1, pseudogene
217023_x_at	0.866	0.00267109	1.10491	TPSB2///TPSAB1	tryptase beta 2 (gene/pseudogene)///tryptase alpha/beta 1
1557185_at	0.866	0.00271727	1.74799	TPCN1	two pore segment channel 1
230673_at	0.866	0.00274691	1.11128	PKHD1L1	polycystic kidney and hepatic disease 1 (autosomal recessive)-like 1
1556377_s_at	0.866	0.00277298	-0.912831	LMO7	LIM domain 7
229164_s_at	0.866	0.0028029	1.91132	ABTB1	ankyrin repeat and BTB domain containing 1
239537_at	0.866	0.00288351	-2.04758	ST8SIA2	ST8 alpha-N-acetyl-neuraminide alpha-2,8-sialyltransferase 2
211872_s_at	0.866	0.0028919	-0.955635	RGS11	regulator of G-protein signaling 11
1559059_s_at	0.866	0.0029469	1.03734	ZNF611	zinc finger protein 611
221425_s_at	0.866	0.0029718	-0.662573	ISCA1	iron-sulfur cluster assembly 1
214296_x_at	0.866	0.00300613	2.10491	IZUMO4	IZUMO family member 4
237205_at	0.866	0.00305041	1.49438	LINC00238	long intergenic non-protein coding RNA 238
239954_at	0.866	0.00305053	1.76358	ZNF160	zinc finger protein 160
1568590_at	0.866	0.00305417	1.33056	ARL3	ADP ribosylation factor like GTPase 3
240115_at	0.866	0.00305903	1.42703	LOC100286925	uncharacterized LOC100286925
211579_at	0.866	0.00307095	-1.85142	ITGB3	integrin subunit beta 3
242482_at	0.866	0.00307592	1.24217	PRKAR1A	protein kinase cAMP-dependent type I regulatory subunit alpha
243610_at	0.866	0.0032744	-1.2255	C9orf135	chromosome 9 open reading frame 135
227453_at	0.866	0.0032913	1.68579	UNC13A	unc-13 homolog A
244170_at	0.866	0.00332872	1.97584	RAB3C	RAB3C, member RAS oncogene family
223948_s_at	0.866	0.00334017	-1.1257	TMPRSS3	transmembrane protease, serine 3
232173_at	0.866	0.00335854	-1.97638	CLEC2L	C-type lectin domain family 2 member L
242837_at	0.866	0.00337171	-0.633327	SRSF4	serine and arginine rich splicing factor 4
1554578_at	0.866	0.00341166	0.91385	ZNF70	zinc finger protein 70
208584_at	0.866	0.00345549	-1.14244	SNCG	synuclein gamma
244168_s_at	0.866	0.00347751	-1.66223	ULK4	unc-51 like kinase 4
238886_at	0.866	0.00350445	1.1301	TMED10	transmembrane p24 trafficking protein 10
220628_s_at	0.866	0.00358778	1.174	SDK2	sidekick cell adhesion molecule 2
226101_at	0.866	0.00358801	1.64948	PRKCE	protein kinase C epsilon
207003_at	0.866	0.00359419	1.17354	GUCA2A	guanylate cyclase activator 2A
219756_s_at	0.866	0.00360578	0.717301	POF1B	premature ovarian failure, 1B
208058_s_at	0.866	0.00364618	-0.834257	MGAT3	mannosyl (beta-1,4-)-glycoprotein beta-1,4-N-acetylglucosaminyltransferase
227073_at	0.866	0.00369117	0.572428	MAP3K2	mitogen-activated protein kinase kinase kinase 2
211918_x_at	0.866	0.00369796	1.82558	PAPPA2	pappalysin 2
221104_s_at	0.866	0.00374705	-0.704578	NIPSNAP3B	nipsnap homolog 3B
1562341_at	0.866	0.003786	1.13084	LOC101927587///LOC101927560	uncharacterized LOC101927587///uncharacterized LOC101927560
1553376_a_at	0.866	0.00379946	-2.06942	AXDND1	axonemal dynein light chain domain containing 1
204939_s_at	0.866	0.00389921	1.75859	PLN	phospholamban
229857_s_at	0.866	0.0039602	1.7241	KANSL1-AS1	KANSL1 antisense RNA 1
223653_x_at	0.866	0.00398528	-1.36108	CELF4	CUGBP, Elav-like family member 4
223508_at	0.866	0.00403138	1.43174	NOTCH1	notch 1
231252_at	0.866	0.00403585	-0.703465	KANSL1L	KAT8 regulatory NSL complex subunit 1 like
1553108_at	0.866	0.00407479	-0.638421	C5orf24	chromosome 5 open reading frame 24
217345_at	0.866	0.00410251	1.47275	SMNP	survival of motor neuron 1, telomeric pseudogene
238218_at	0.866	0.0041045	1.37891	OOEP	oocyte expressed protein
230321_at	0.866	0.00418589	-0.941592	TOR1AIP2	torsin 1A interacting protein 2
231910_at	0.866	0.0042203	1.44145	NUDT14	nudix hydrolase 14
1553705_a_at	0.866	0.00422882	1.86182	CHRM3	cholinergic receptor muscarinic 3
240672_at	0.866	0.00425615	0.815288	WDR74	WD repeat domain 74
207619_at	0.866	0.0043546	2.0701	HCRTR1	hypocretin receptor 1
235593_at	0.866	0.00436247	1.70872	ZEB2	zinc finger E-box binding homeobox 2
216206_x_at	0.866	0.00436891	-1.89439	MAP2K7	mitogen-activated protein kinase kinase 7
230417_at	0.866	0.00438152	1.35029	GALNT16	polypeptide N-acetylgalactosaminyltransferase 16
209541_at	0.866	0.00441596	1.49712	IGF1	insulin like growth factor 1
225024_at	0.866	0.00445985	-0.491727	RPRD1B	regulation of nuclear pre-mRNA domain containing 1B
210229_s_at	0.866	0.00448967	3.19114	CSF2	colony stimulating factor 2
1557540_at	0.866	0.00449127	1.26953	LOC100507403	uncharacterized LOC100507403
1561710_at	0.866	0.00449698	-2.09164	SNX19	sorting nexin 19
231832_at	0.866	0.00451014	-0.756596	POC1B-GALNT4///GALNT4	POC1B-GALNT4 readthrough///polypeptide N-acetylgalactosaminyltransferase 4
219894_at	0.866	0.00451839	-1.53867	MAGEL2	MAGE family member L2
240392_at	0.866	0.00457519	1.81187	LOC105371920	uncharacterized LOC105371920
240746_s_at	0.866	0.00458503	1.47294	LOC101927760	uncharacterized LOC101927760
203305_at	0.866	0.0046289	-1.51046	F13A1	coagulation factor XIII A chain
214108_at	0.866	0.00465777	0.982851	MAX	MYC associated factor X
234527_at	0.866	0.00466233	0.94954	NCAM2	neural cell adhesion molecule 2
203088_at	0.866	0.00467169	-1.11802	FBLN5	fibulin 5
233662_at	0.866	0.00485291	2.23125	CDH26	cadherin 26
210805_x_at	0.866	0.00485632	2.01828	LOC101928269///LOC100506403///RUNX1	uncharacterized LOC101928269///uncharacterized LOC100506403///runt related transcription factor 1
1561430_s_at	0.866	0.00489957	0.936137	MAATS1	MYCBP associated and testis expressed 1
205615_at	0.866	0.00490168	2.1718	CPA1	carboxypeptidase A1
223977_s_at	0.866	0.00490619	0.801571	LINC00470	long intergenic non-protein coding RNA 470
226827_at	0.866	0.00496461	-0.998687	TMEM165	transmembrane protein 165
235869_at	0.866	0.00507028	0.774463	SCOC-AS1	SCOC antisense RNA 1
215255_at	0.866	0.00510089	-1.23885	IGSF9B	immunoglobulin superfamily member 9B
1555634_a_at	0.866	0.00511571	0.659932	LILRA5	leukocyte immunoglobulin like receptor A5
206515_at	0.866	0.00519715	1.03779	CYP4F3	cytochrome P450 family 4 subfamily F member 3
201785_at	0.866	0.00521922	1.52019	RNASE1	ribonuclease A family member 1, pancreatic
203842_s_at	0.866	0.00528617	1.33499	MAPRE3	microtubule associated protein RP/EB family member 3
242007_at	0.866	0.00530196	-2.52659	FBXO30	F-box protein 30
221578_at	0.866	0.00534134	1.3224	RASSF4	Ras association domain family member 4
1556289_at	0.866	0.00535456	1.14349	LOC100506016	uncharacterized LOC100506016
1552842_at	0.866	0.00537511	1.01221	HS6ST3	heparan sulfate 6-O-sulfotransferase 3
209292_at	0.866	0.00539486	-2.2752	ID4	inhibitor of DNA binding 4, HLH protein
237061_at	0.866	0.00541766	-1.47392	ZNF347	zinc finger protein 347
241385_at	0.866	0.00542558	-0.50042	LARP7	La ribonucleoprotein domain family member 7
203104_at	0.866	0.00550546	0.971743	CSF1R	colony stimulating factor 1 receptor
1561394_s_at	0.866	0.00551264	-1.17379	KIAA1755	KIAA1755
244745_at	0.866	0.00553178	1.731	RERG	RAS like estrogen regulated growth inhibitor
221774_x_at	0.866	0.00553944	0.514551	SUPT20H	SPT20 homolog, SAGA complex component
228884_at	0.866	0.00557678	1.6005	LRRC27	leucine rich repeat containing 27
221461_at	0.866	0.00558783	1.41712	TAS2R9	taste 2 receptor member 9
244829_at	0.866	0.00561327	-0.896622	LINC00518	long intergenic non-protein coding RNA 518
204486_at	0.866	0.00563893	-1.49183	LOC101927338///KCNQ1OT1	uncharacterized LOC101927338///KCNQ1 opposite strand/antisense transcript 1 (non-protein coding)
1554785_at	0.866	0.00566797	-1.67825	CCDC82	coiled-coil domain containing 82
242857_at	0.866	0.00569506	-0.717551	FARP2	FERM, ARH/RhoGEF and pleckstrin domain protein 2
226494_at	0.866	0.00571597	0.840713	CAMSAP3	calmodulin regulated spectrin associated protein family member 3
232091_s_at	0.866	0.00574921	1.05421	ZDHHC24	zinc finger DHHC-type containing 24
229387_at	0.866	0.00578773	-2.17511	LRCH3	leucine rich repeats and calponin homology domain containing 3
1568884_at	0.866	0.00579253	-1.09227	DNAJC2	DnaJ heat shock protein family (Hsp40) member C2
231677_at	0.866	0.00580083	2.25524	LOC105377924	uncharacterized LOC105377924
236800_at	0.866	0.00581288	1.11012	UCMA	upper zone of growth plate and cartilage matrix associated
206048_at	0.866	0.0058451	1.71937	OVOL2	ovo like zinc finger 2
219331_s_at	0.866	0.00586873	1.47366	KLHDC8A	kelch domain containing 8A
217110_s_at	0.866	0.00588681	2.45209	MUC4	mucin 4, cell surface associated
239386_at	0.866	0.0059026	1.39921	HAVCR1P1	hepatitis A virus cellular receptor 1 pseudogene 1
239950_at	0.866	0.00592385	1.29466	HOXA11-AS	HOXA11 antisense RNA
1563132_at	0.866	0.00595724	1.17799	LINC01169	long intergenic non-protein coding RNA 1169
1557177_at	0.866	0.00596521	-1.67	LOC100506258	uncharacterized LOC100506258
1558859_at	0.866	0.00603509	0.746799	LOC101928623///LOC401320	uncharacterized LOC101928623///uncharacterized LOC401320
1564000_at	0.866	0.00605011	1.03787	ANKRD31	ankyrin repeat domain 31
203409_at	0.866	0.00607382	0.423541	DDB2	damage specific DNA binding protein 2
216632_at	0.866	0.00607978	0.63261	NAV3	neuron navigator 3
243608_at	0.866	0.00610163	1.13097	COG2	component of oligomeric golgi complex 2
234393_at	0.866	0.0061042	1.33435	HDAC9	histone deacetylase 9
238031_at	0.866	0.00618429	-0.696583	LOC101928707	uncharacterized LOC101928707
208148_at	0.866	0.00621976	2.05338	MYH4	myosin heavy chain 4
223573_s_at	0.866	0.0062261	1.48411	PPP2R2C	protein phosphatase 2 regulatory subunit Bgamma
221459_at	0.866	0.00625229	1.43293	TAAR5	trace amine associated receptor 5
1553030_a_at	0.866	0.00627439	-0.748162	SUOX	sulfite oxidase
243163_at	0.866	0.00628053	2.52081	HECW1	HECT, C2 and WW domain containing E3 ubiquitin protein ligase 1
1555177_at	0.866	0.00629486	2.06328	PRKAA1	protein kinase AMP-activated catalytic subunit alpha 1
205117_at	0.866	0.00631556	-1.27773	FGF1	fibroblast growth factor 1
216886_at	0.866	0.0063426	1.79327	CHRNA4	cholinergic receptor nicotinic alpha 4 subunit
220401_at	0.866	0.00643101	2.24265	FLJ21369	uncharacterized protein FLJ21369
234291_s_at	0.866	0.00643292	-1.49735	SLC6A20	solute carrier family 6 member 20
212731_at	0.866	0.00645405	-0.707252	ANKRD46	ankyrin repeat domain 46
1569739_at	0.866	0.00655799	0.632198	LOC221946	uncharacterized LOC221946
221108_at	0.866	0.00659222	0.87235	DRICH1	aspartate rich 1
221241_s_at	0.866	0.00666402	-1.58374	BCL2L14	BCL2 like 14
203056_s_at	0.866	0.00666441	-0.438711	PRDM2	PR/SET domain 2
214020_x_at	0.866	0.00666984	1.0294	ITGB5	integrin subunit beta 5
1557338_x_at	0.866	0.00670047	1.76135	SUCLG2-AS1	SUCLG2 antisense RNA 1 (head to head)
65472_at	0.866	0.00670414	-0.684668	C2orf68	chromosome 2 open reading frame 68
238684_at	0.866	0.00672907	1.90206	SETDB2	SET domain bifurcated 2
1552622_s_at	0.866	0.0067377	-0.723249	UPK3BL///POLR2J3///LOC441259///POLR2J2///POLR2J	uroplakin 3B-like///RNA polymerase II subunit J3///PMS1 homolog 2, mismatch repair system component pseudogene///RNA polymerase II subunit J2///RNA polymerase II subunit J
222610_s_at	0.866	0.00674537	0.589293	S100PBP	S100P binding protein
229082_at	0.866	0.00679421	-2.04254	CCDC125	coiled-coil domain containing 125
213381_at	0.866	0.00682012	1.32293	VSTM4	V-set and transmembrane domain containing 4
1554705_at	0.866	0.00682795	0.97451	SCARA5	scavenger receptor class A member 5
205414_s_at	0.866	0.00685237	1.76018	ARHGAP44	Rho GTPase activating protein 44
212927_at	0.866	0.00686905	-0.955631	SMC5	structural maintenance of chromosomes 5
206911_at	0.866	0.00691465	0.580973	TRIM25	tripartite motif containing 25
242519_at	0.866	0.00691675	2.08838	CCDC152	coiled-coil domain containing 152
243153_at	0.866	0.00692058	1.09904	CDK5RAP2	CDK5 regulatory subunit associated protein 2
1569323_at	0.866	0.00700873	-2.0807	PTPRG	protein tyrosine phosphatase, receptor type G
1552458_at	0.866	0.00703418	1.35325	MBD3L1	methyl-CpG binding domain protein 3 like 1
1563287_at	0.866	0.00703981	1.16802	LOC101929019	uncharacterized LOC101929019
206641_at	0.866	0.00706452	1.89047	TNFRSF17	TNF receptor superfamily member 17
1558135_at	0.866	0.00716884	-1.27389	TAF11	TATA-box binding protein associated factor 11
229359_at	0.866	0.00718034	-0.635577	ASXL2	additional sex combs like 2, transcriptional regulator
219285_s_at	0.866	0.00723267	1.43297	NIN	ninein
1560714_at	0.866	0.00726633	1.43473	FLJ37035	uncharacterized LOC399821
237608_at	0.866	0.00726999	-1.69663	LOC101929570	uncharacterized LOC101929570
220376_at	0.866	0.00729563	2.05629	LRRC19	leucine rich repeat containing 19
1564539_at	0.866	0.00731573	-1.82106	LOC647323	uncharacterized LOC647323
216919_at	0.866	0.00735136	-0.927961	TP53I11	tumor protein p53 inducible protein 11
1562133_x_at	0.866	0.00737773	-1.76986	ZNF90	zinc finger protein 90
238986_at	0.866	0.00744659	0.647238	LINC-PINT	long intergenic non-protein coding RNA, p53 induced transcript
231791_at	0.866	0.00746364	-0.69447	ASAH2B	N-acylsphingosine amidohydrolase 2B
1553537_at	0.866	0.00749701	-1.77487	KRT73	keratin 73
227050_at	0.866	0.00750245	1.71261	TENM3	teneurin transmembrane protein 3
233340_at	0.866	0.00751026	1.50687	SPINK13	serine peptidase inhibitor, Kazal type 13 (putative)
202902_s_at	0.866	0.00758749	0.872117	CTSS	cathepsin S
234840_s_at	0.866	0.0075977	1.5382	OR5V1	olfactory receptor family 5 subfamily V member 1
1563185_at	0.866	0.00768491	1.56088	LOC102800447///LOC101930566	uncharacterized LOC102800447///uncharacterized LOC101930566
223985_at	0.866	0.00769785	2.16769	FSD1L	fibronectin type III and SPRY domain containing 1 like
235623_at	0.866	0.00770357	1.39594	ELP2	elongator acetyltransferase complex subunit 2
1561676_at	0.866	0.00770605	-1.90361	PRICKLE2-AS3	PRICKLE2 antisense RNA 3
214187_x_at	0.866	0.00771792	0.956539	CTDSPL	CTD small phosphatase like
1562938_at	0.866	0.00772303	-1.49943	FAHD2CP	fumarylacetoacetate hydrolase domain containing 2C, pseudogene
235916_at	0.866	0.00773146	1.4646	YPEL4	yippee like 4
208601_s_at	0.866	0.0077319	-2.02953	TUBB1	tubulin beta 1 class VI
1561025_at	0.866	0.00775047	1.39552	CDKAL1	CDK5 regulatory subunit associated protein 1 like 1
225957_at	0.866	0.00776988	1.70032	CREBRF	CREB3 regulatory factor
210654_at	0.866	0.00780386	-0.859522	TNFRSF10D	TNF receptor superfamily member 10d
205539_at	0.866	0.00782189	-1.91829	AVIL	advillin
1569512_at	0.866	0.00784081	-0.896689	SVIL	supervillin
1405_i_at	0.866	0.00789191	1.40644	CCL5	C-C motif chemokine ligand 5
207670_at	0.866	0.00796662	1.23909	KRT85	keratin 85
214155_s_at	0.866	0.00798627	-0.529035	LARP4	La ribonucleoprotein domain family member 4
228478_at	0.866	0.00799386	-0.786566	SPPL2A	signal peptide peptidase like 2A
221470_s_at	0.866	0.00801012	-1.00257	IL37	interleukin 37
214757_at	0.866	0.00803408	-1.91535	PMS2P2	PMS1 homolog 2, mismatch repair system component pseudogene 2
215926_x_at	0.866	0.00806973	-0.775693	SNAPC4	small nuclear RNA activating complex polypeptide 4
205461_at	0.866	0.00808827	-0.659795	RAB35	RAB35, member RAS oncogene family
205551_at	0.866	0.00814002	0.796456	SV2B	synaptic vesicle glycoprotein 2B
1560725_at	0.866	0.00817872	2.11264	IL12A-AS1	IL12A antisense RNA 1
231699_at	0.866	0.00821068	1.62116	NFKBIA	NFKB inhibitor alpha
216402_at	0.866	0.00830489	-1.52557	SEC14L4	SEC14 like lipid binding 4
242644_at	0.866	0.00830985	1.70473	TMC8	transmembrane channel like 8
206159_at	0.866	0.00832711	1.48959	GDF10	growth differentiation factor 10
209982_s_at	0.866	0.00834659	1.25844	NRXN2	neurexin 2
220845_at	0.866	0.00836805	2.0793	ACOXL	acyl-CoA oxidase-like
237749_at	0.866	0.0083788	-1.3283	TCF4-AS1	TCF4 antisense RNA 1
1553232_at	0.866	0.00838529	1.55663	RMDN2	regulator of microtubule dynamics 2
241377_s_at	0.866	0.00839711	1.54507	MIB2	mindbomb E3 ubiquitin protein ligase 2
217151_at	0.866	0.0084005	1.43683	LOC101928457	uncharacterized LOC101928457
205304_s_at	0.866	0.0084297	1.11326	KCNJ8	potassium voltage-gated channel subfamily J member 8
238795_at	0.866	0.00843652	-0.444348	FAM208B	family with sequence similarity 208 member B
244028_at	0.866	0.00845167	-0.886356	MIR6125///USP15	microRNA 6125///ubiquitin specific peptidase 15
214322_at	0.866	0.00846567	-0.533093	CAMK2G	calcium/calmodulin dependent protein kinase II gamma
232111_at	0.866	0.00848756	-1.37067	TUNAR	TCL1 upstream neural differentiation-associated RNA
223893_at	0.866	0.00849918	1.06922	ENAM	enamelin
216149_at	0.866	0.00853307	1.40995	LRRC37BP1	leucine rich repeat containing 37B pseudogene 1
1562440_at	0.866	0.00854095	1.57963	MAP3K13	mitogen-activated protein kinase kinase kinase 13
241383_at	0.866	0.00857187	1.26239	ZNF385C	zinc finger protein 385C
1553828_at	0.866	0.00858136	0.804677	NXPE1	neurexophilin and PC-esterase domain family member 1
1556898_at	0.866	0.00860147	1.39114	LOC200830	uncharacterized LOC200830
220255_at	0.866	0.00866086	0.973071	FANCE	Fanconi anemia complementation group E
227975_at	0.866	0.00868551	-0.72191	GPRIN1	G protein regulated inducer of neurite outgrowth 1
235319_at	0.866	0.00871841	-1.20668	LINC01004	long intergenic non-protein coding RNA 1004
238807_at	0.866	0.00871987	-0.684981	GAPDHP62///ANKRD46	glyceraldehyde 3 phosphate dehydrogenase pseudogene 62///ankyrin repeat domain 46
1562261_at	0.866	0.00874396	1.53228	AMZ1	archaelysin family metallopeptidase 1
1559382_at	0.866	0.00883358	-0.694354	SMIM7	small integral membrane protein 7
241746_at	0.866	0.00889656	0.883809	CUL7	cullin 7
212915_at	0.866	0.00892991	1.89191	PDZRN3	PDZ domain containing ring finger 3
214588_s_at	0.866	0.00895375	-0.857723	MFAP3	microfibrillar associated protein 3
228845_at	0.866	0.00895724	1.30855	PLBD2	phospholipase B domain containing 2
236189_at	0.866	0.00899653	1.73087	ANKRD50	ankyrin repeat domain 50
1567055_at	0.866	0.00903816	1.5199	OR1C1	olfactory receptor family 1 subfamily C member 1
237288_at	0.866	0.00907158	0.903147	TGM7	transglutaminase 7
217021_at	0.866	0.00908876	-1.52188	CYB5A	cytochrome b5 type A
1562028_at	0.866	0.00916593	0.872342	CCND3	cyclin D3
1553318_at	0.866	0.00916653	1.47852	RIBC1	RIB43A domain with coiled-coils 1
237346_at	0.866	0.00917745	-0.770891	TGDS	TDP-glucose 4,6-dehydratase
1557566_at	0.866	0.00919718	1.42182	LOC100507634	uncharacterized LOC100507634
1556842_at	0.866	0.00920269	2.04633	LOC286087	uncharacterized LOC286087
224271_x_at	0.866	0.00927341	-1.9554	FRMD8P1	FERM domain containing 8 pseudogene 1
226754_at	0.866	0.0092745	1.61661	ZNF251	zinc finger protein 251
1558906_a_at	0.866	0.00927486	1.39697	OSER1-AS1	OSER1 antisense RNA 1 (head to head)
227118_s_at	0.866	0.00933668	0.688367	MRPS26	mitochondrial ribosomal protein S26
234694_at	0.866	0.00933771	0.77227	CNTROB	centrobin, centriole duplication and spindle assembly protein
210576_at	0.866	0.00937349	1.58148	CYP4F8	cytochrome P450 family 4 subfamily F member 8
236278_at	0.866	0.00943717	-1.22215	HIST1H3E	histone cluster 1, H3e
215014_at	0.866	0.00944883	1.83601	KCND3	potassium voltage-gated channel subfamily D member 3
221416_at	0.866	0.00946412	-1.26292	PLA2G2F	phospholipase A2 group IIF
213634_s_at	0.866	0.00951962	-0.825607	TRMU	tRNA 5-methylaminomethyl-2-thiouridylate methyltransferase
242474_s_at	0.866	0.00957093	-0.515205	VMA21	VMA21 vacuolar H+-ATPase homolog (S. cerevisiae)
227258_at	0.866	0.00958671	0.51585	CACUL1	CDK2 associated cullin domain 1
222259_s_at	0.866	0.00961272	1.56403	SPO11	SPO11, initiator of meiotic double stranded breaks
207979_s_at	0.866	0.00964115	-1.32005	LOC100996919///CD8B	putative T-cell surface glycoprotein CD8 beta-2 chain-like///CD8b molecule
213140_s_at	0.866	0.00965933	-0.819781	SS18L1	SS18L1, nBAF chromatin remodeling complex subunit
207790_at	0.866	0.00973136	0.76206	LRRC1	leucine rich repeat containing 1
1552412_a_at	0.866	0.00979572	2.00488	DEFB106B///DEFB106A	defensin beta 106B///defensin beta 106A
205484_at	0.866	0.00991151	0.987316	SIT1	signaling threshold regulating transmembrane adaptor 1
238719_at	0.866	0.00992996	-0.622115	PPP2CA	protein phosphatase 2 catalytic subunit alpha
220381_at	0.866	0.00995562	-0.759878	ARHGAP28	Rho GTPase activating protein 28
237463_at	0.866	0.00999158	1.09794	ZFPM1	zinc finger protein, FOG family member 1
1554822_at	0.866	0.010022	1.29256	PHTF2	putative homeodomain transcription factor 2
206785_s_at	0.866	0.0100364	-1.56228	KLRC2///KLRC1	killer cell lectin like receptor C2///killer cell lectin like receptor C1
1569660_at	0.866	0.0100456	1.1016	PP13439	uncharacterized LOC100128046
205247_at	0.866	0.0100567	1.30159	NOTCH4	notch 4
1566515_at	0.866	0.0100944	-2.85624	CWF19L2	CWF19-like 2, cell cycle control (S. pombe)
229461_x_at	0.866	0.0101348	-1.71053	NEGR1	neuronal growth regulator 1
206934_at	0.866	0.0101479	1.47137	SIRPB1	signal regulatory protein beta 1
242370_at	0.866	0.0101902	-0.916014	MTHFD2L	methylenetetrahydrofolate dehydrogenase (NADP+ dependent) 2-like
1558014_s_at	0.866	0.0102571	-0.616012	FAR1	fatty acyl-CoA reductase 1
216236_s_at	0.866	0.0103225	0.853701	SLC2A14///SLC2A3	solute carrier family 2 member 14///solute carrier family 2 member 3
207900_at	0.866	0.0103542	1.19711	CCL17	C-C motif chemokine ligand 17
238810_at	0.866	0.0103758	1.15007	RFX3	regulatory factor X3
230624_at	0.866	0.0103922	0.871758	SLC25A27	solute carrier family 25 member 27
216275_at	0.866	0.010418	-1.68054	BUB1	BUB1 mitotic checkpoint serine/threonine kinase
225356_at	0.866	0.0104279	-0.468149	SFT2D2	SFT2 domain containing 2
219226_at	0.866	0.0105107	-0.550107	CDK12	cyclin dependent kinase 12
1558375_at	0.866	0.0105819	1.3286	LRRC38	leucine rich repeat containing 38
220111_s_at	0.866	0.0105902	1.51692	ANO2	anoctamin 2
239037_at	0.866	0.0106064	0.739226	GNAS	GNAS complex locus
227939_s_at	0.866	0.0106363	1.53158	TRA2A	transformer 2 alpha homolog
1562764_at	0.866	0.0107523	1.12029	LOC100507351	uncharacterized LOC100507351
238695_s_at	0.866	0.0107561	1.76641	RAB39B	RAB39B, member RAS oncogene family
202815_s_at	0.866	0.0107573	-0.923805	HEXIM1	hexamethylene bisacetamide inducible 1
216587_s_at	0.866	0.010784	-2.26714	MIR4683///FZD8	microRNA 4683///frizzled class receptor 8
243708_at	0.866	0.0108868	0.775576	TMEM132E	transmembrane protein 132E
231243_s_at	0.866	0.0109111	1.6854	BHLHE41	basic helix-loop-helix family member e41
211339_s_at	0.866	0.0109451	-0.922728	ITK	IL2 inducible T-cell kinase
1552843_at	0.866	0.010966	1.15181	SLC26A1	solute carrier family 26 member 1
232486_at	0.866	0.0109721	-0.933392	LRFN1	leucine rich repeat and fibronectin type III domain containing 1
237322_at	0.866	0.0109747	-0.879938	MIAT	myocardial infarction associated transcript (non-protein coding)
212423_at	0.866	0.0109965	-1.31417	ZCCHC24	zinc finger CCHC-type containing 24
237113_at	0.866	0.0110197	0.709049	LOC102725408	uncharacterized LOC102725408
221060_s_at	0.866	0.0110445	-0.558805	TLR4	toll like receptor 4
226267_at	0.866	0.0110593	0.607552	JDP2	Jun dimerization protein 2
213262_at	0.866	0.0110885	-0.724862	SACS	sacsin molecular chaperone
1563787_a_at	0.866	0.011128	-1.17598	CAGE1	cancer antigen 1
212947_at	0.866	0.0111892	-0.554889	SLC9A8	solute carrier family 9 member A8
219896_at	0.866	0.0112064	1.82114	CALY	calcyon neuron specific vesicular protein
238018_at	0.866	0.0112189	-1.43714	FAM150B	family with sequence similarity 150 member B
210082_at	0.866	0.011242	0.959206	ABCA4	ATP binding cassette subfamily A member 4
213382_at	0.866	0.0112873	0.558872	MST1L	macrophage stimulating 1 like
232001_at	0.866	0.0113136	-0.612409	PRKCQ-AS1	PRKCQ antisense RNA 1
1554976_a_at	0.866	0.0113556	1.51129	LINC00051	long intergenic non-protein coding RNA 51
1562349_at	0.866	0.0113574	1.19304	TRAPPC2	trafficking protein particle complex 2
209813_x_at	0.866	0.0113588	1.40328	TARP///TRGV9///TRGC2	TCR gamma alternate reading frame protein///T cell receptor gamma variable 9///T cell receptor gamma constant 2
1553641_a_at	0.866	0.0113851	1.35037	TSGA13	testis specific 13
206027_at	0.866	0.0114463	-0.689079	S100A3	S100 calcium binding protein A3
218658_s_at	0.866	0.0114732	-0.596777	ACTR8	ARP8 actin-related protein 8 homolog
236584_at	0.866	0.0114822	1.54529	FAAP20	Fanconi anemia core complex associated protein 20
217214_s_at	0.866	0.0114918	1.72954	SLC6A2	solute carrier family 6 member 2
230994_at	0.866	0.0116768	1.32313	FAM181B	family with sequence similarity 181 member B
230056_at	0.866	0.0117028	-0.688627	BPTF	bromodomain PHD finger transcription factor
206647_at	0.866	0.0117126	0.98426	HBZ	hemoglobin subunit zeta
219934_s_at	0.866	0.011741	1.22004	SULT1E1	sulfotransferase family 1E member 1
203144_s_at	0.866	0.0117528	-0.596631	KIAA0040	KIAA0040
1556511_a_at	0.866	0.0117835	1.15811	NFIA-AS2	NFIA antisense RNA 2
243048_at	0.866	0.0117939	-0.967573	CECR7	cat eye syndrome chromosome region, candidate 7 (non-protein coding)
228018_at	0.866	0.0118465	-1.56319	NKAIN4	Na+/K+ transporting ATPase interacting 4
240562_at	0.866	0.0118654	1.42618	GSK3B	glycogen synthase kinase 3 beta
230009_at	0.866	0.0118842	-0.599972	FAM118B	family with sequence similarity 118 member B
214745_at	0.866	0.0119375	1.08681	PLCH1	phospholipase C eta 1
214586_at	0.866	0.0119473	1.58753	GPR37	G protein-coupled receptor 37
1561222_at	0.866	0.0119772	-1.98474	LINC00485	long intergenic non-protein coding RNA 485
220786_s_at	0.866	0.0120091	-1.06942	SLC38A4	solute carrier family 38 member 4
236392_at	0.866	0.0120178	1.02801	CUL9	cullin 9
233159_at	0.866	0.0120266	-1.40742	STARD13-AS	STARD13 antisense RNA
203812_at	0.866	0.0120504	1.17204	SLIT3	slit guidance ligand 3
211632_at	0.866	0.0120523	1.31133	IGHM///IGHG1///IGHD	immunoglobulin heavy constant mu///immunoglobulin heavy constant gamma 1 (G1m marker)///immunoglobulin heavy constant delta
1552604_at	0.866	0.0120904	0.789862	LINC00308	long intergenic non-protein coding RNA 308
1559214_at	0.866	0.0121321	-1.59761	FBXO22	F-box protein 22
1570537_a_at	0.866	0.0121473	-0.985646	LOC101928902	uncharacterized LOC101928902
238665_at	0.866	0.0121534	1.26518	ZNF865	zinc finger protein 865
239343_at	0.866	0.0122024	1.85061	LOC728705///TMEM263	uncharacterized LOC728705///transmembrane protein 263
220527_at	0.866	0.0122764	-1.57166	MRPL20	mitochondrial ribosomal protein L20
242905_at	0.866	0.0122832	-1.05169	PNO1	partner of NOB1 homolog
1558759_s_at	0.866	0.0123214	-1.67287	CLASP2	cytoplasmic linker associated protein 2
227323_at	0.866	0.0123342	-0.6693	COX4I1	cytochrome c oxidase subunit 4I1
204579_at	0.866	0.0123783	0.670802	FGFR4	fibroblast growth factor receptor 4
231590_at	0.866	0.012379	0.934477	GATM	glycine amidinotransferase
1566734_at	0.866	0.0124129	1.34656	LOC283454	uncharacterized LOC283454
216316_x_at	0.866	0.0124194	1.51062	GK6P	glycerol kinase 6 pseudogene
244551_at	0.866	0.0124233	-2.33809	ZNF736	zinc finger protein 736
220306_at	0.866	0.012486	1.1525	FAM46C	family with sequence similarity 46 member C
214428_x_at	0.866	0.0125026	0.474667	C4B_2///C4B///C4A	complement component 4B (Chido blood group), copy 2///complement component 4B (Chido blood group)///complement component 4A (Rodgers blood group)
1561614_at	0.866	0.0125107	-2.03928	SLC8A1	solute carrier family 8 member A1
215748_at	0.866	0.0125457	-1.31486	KLHL35	kelch like family member 35
232103_at	0.866	0.0125805	-0.470538	BPNT1	3'(2'), 5'-bisphosphate nucleotidase 1
1559681_a_at	0.866	0.0126258	0.694595	LOC101930303///LOC101930301///TRIM16L	uncharacterized LOC101930303///uncharacterized LOC101930301///tripartite motif containing 16-like
215315_at	0.866	0.0127025	-2.10714	ZNF549	zinc finger protein 549
221699_s_at	0.866	0.012792	0.330568	DDX50	DEAD-box helicase 50
237215_s_at	0.866	0.0128096	-0.773937	TFRC	transferrin receptor
205699_at	0.866	0.0128347	2.02086	MAP2K6	mitogen-activated protein kinase kinase 6
230419_at	0.866	0.0128654	1.6367	SOX9-AS1	SOX9 antisense RNA 1
220037_s_at	0.866	0.0128668	2.22049	LYVE1	lymphatic vessel endothelial hyaluronan receptor 1
239812_s_at	0.866	0.0128769	1.3276	IQCH	IQ motif containing H
228608_at	0.866	0.012918	-1.03291	NALCN	sodium leak channel, non-selective
205507_at	0.866	0.0129567	1.39485	ARHGEF15	Rho guanine nucleotide exchange factor 15
1569486_at	0.866	0.0129634	-1.69423	LOC101928401	uncharacterized LOC101928401
210421_s_at	0.866	0.0130153	-0.82018	SLC24A1	solute carrier family 24 member 1
222796_at	0.866	0.0130669	-1.50031	ATP5J2-PTCD1///PTCD1	ATP5J2-PTCD1 readthrough///pentatricopeptide repeat domain 1
220131_at	0.866	0.0131975	1.19203	FXYD7	FXYD domain containing ion transport regulator 7
1555052_a_at	0.866	0.0132043	1.58293	SYT9	synaptotagmin 9
231820_x_at	0.866	0.0132079	-0.747995	ZNF587	zinc finger protein 587
208214_at	0.866	0.0132307	1.65389	ADRB1	adrenoceptor beta 1
239590_x_at	0.866	0.0132699	0.868275	LOC102724314///FAM95B1	uncharacterized LOC102724314///family with sequence similarity 95 member B1
60815_at	0.866	0.0133232	-0.609064	POLR2J4	RNA polymerase II subunit J4, pseudogene
1570411_at	0.866	0.0133263	-1.96452	LOC100133131	uncharacterized LOC100133131
238058_at	0.866	0.0133282	-0.491799	PRR34-AS1	PRR34 antisense RNA 1
223558_at	0.866	0.0133637	-0.59755	INIP	INTS3 and NABP interacting protein
1570121_at	0.866	0.0134402	1.19746	ZNF365	zinc finger protein 365
227841_at	0.866	0.0134845	-1.41652	CEMP1///AMDHD2	cementum protein 1///amidohydrolase domain containing 2
203631_s_at	0.866	0.0134904	1.37747	GPRC5B	G protein-coupled receptor class C group 5 member B
1561761_x_at	0.866	0.0134931	1.71288	LOC645513	septin 7 pseudogene
216430_x_at	0.866	0.0135141	0.651005	IGLV1-44	immunoglobulin lambda variable 1-44
243600_at	0.866	0.013522	1.23429	TPGS1	tubulin polyglutamylase complex subunit 1
209347_s_at	0.866	0.0135338	1.83706	MAF	MAF bZIP transcription factor
217448_s_at	0.866	0.0135392	-0.384258	TOX4	TOX high mobility group box family member 4
238073_at	0.866	0.0135825	1.62579	ELAVL4	ELAV like neuron-specific RNA binding protein 4
208566_at	0.866	0.0135866	0.848808	LOC100996843	ATP-sensitive inward rectifier potassium channel 12-like
206960_at	0.866	0.0136235	2.14635	LPAR4	lysophosphatidic acid receptor 4
230926_s_at	0.866	0.0136633	-0.573871	ODF2L	outer dense fiber of sperm tails 2 like
215953_at	0.866	0.0137256	-1.2507	SMG7-AS1	SMG7 antisense RNA 1
218518_at	0.866	0.0138064	-0.682729	FAM13B	family with sequence similarity 13 member B
215008_at	0.866	0.013821	1.04264	TLL2	tolloid like 2
232670_at	0.866	0.0138496	1.46779	LOC149401	uncharacterized LOC149401
225349_at	0.866	0.0138541	0.47477	ZNF496	zinc finger protein 496
214513_s_at	0.866	0.0139255	0.585434	CREB1	cAMP responsive element binding protein 1
213710_s_at	0.866	0.0139413	-0.720097	CALM1	calmodulin 1
234580_at	0.866	0.0139481	0.984976	TMEM106A	transmembrane protein 106A
205589_at	0.866	0.0139647	-0.987739	MYL3	myosin light chain 3
210486_at	0.866	0.0139669	-0.93138	ANKMY1	ankyrin repeat and MYND domain containing 1
222494_at	0.866	0.0140172	0.483651	FOXN3	forkhead box N3
232989_s_at	0.866	0.0140677	-1.6401	CCDC136	coiled-coil domain containing 136
216569_at	0.866	0.0140764	1.33318	FABP3P2	fatty acid binding protein 3 pseudogene 2
213438_at	0.866	0.0140855	1.79367	NFASC	neurofascin
1555962_at	0.866	0.0141149	0.832503	B3GNT7	UDP-GlcNAc:betaGal beta-1,3-N-acetylglucosaminyltransferase 7
1559124_at	0.866	0.0141359	-1.26515	LOC644135	uncharacterized LOC644135
229299_at	0.866	0.0141899	-0.432691	NADK2	NAD kinase 2, mitochondrial
1553608_a_at	0.866	0.0141908	1.53676	LINC00189	long intergenic non-protein coding RNA 189
233255_s_at	0.866	0.014246	-0.459419	BIVM	basic, immunoglobulin-like variable motif containing
1555220_a_at	0.866	0.0143762	0.901159	AKR1E2	aldo-keto reductase family 1 member E2
1568859_a_at	0.866	0.0144126	1.03896	SLC8A3	solute carrier family 8 member A3
206590_x_at	0.866	0.0144702	-0.632367	DRD2	dopamine receptor D2
1562477_at	0.866	0.0145405	1.55647	EBF2	early B-cell factor 2
201391_at	0.866	0.0145928	0.436765	TRAP1	TNF receptor associated protein 1
210783_x_at	0.866	0.0146194	-1.46013	CLEC11A	C-type lectin domain family 11 member A
227297_at	0.866	0.0146244	1.44105	ITGA9	integrin subunit alpha 9
216689_x_at	0.866	0.0146259	-0.566877	ARHGAP1	Rho GTPase activating protein 1
1569882_at	0.866	0.014638	-1.32435	NPHP3-AS1	NPHP3 antisense RNA 1
1569470_a_at	0.866	0.0146388	0.856099	FRMD5	FERM domain containing 5
1553637_s_at	0.866	0.0146831	0.622095	TMCO5A	transmembrane and coiled-coil domains 5A
221020_s_at	0.866	0.0147084	-0.831755	SLC25A32	solute carrier family 25 member 32
220596_at	0.866	0.0147174	-0.591996	GPATCH4	G-patch domain containing 4
213999_at	0.866	0.0147184	1.04033	YIPF4	Yip1 domain family member 4
208267_at	0.866	0.0147256	0.749914	TRPV5	transient receptor potential cation channel subfamily V member 5
216227_at	0.866	0.0147501	1.41878	LOC105379655	uncharacterized LOC105379655
1553186_x_at	0.866	0.0147978	-0.448758	RASEF	RAS and EF-hand domain containing
1552693_at	0.866	0.0148286	1.81726	ARL11	ADP ribosylation factor like GTPase 11
234897_s_at	0.866	0.0148428	1.23576	LY6G6F///LY6G6D	lymphocyte antigen 6 complex, locus G6F///lymphocyte antigen 6 complex, locus G6D
1569021_at	0.866	0.0148452	2.54085	PIK3C2A	phosphatidylinositol-4-phosphate 3-kinase catalytic subunit type 2 alpha
230516_at	0.866	0.0149143	1.35269	MALSU1	mitochondrial assembly of ribosomal large subunit 1
208193_at	0.866	0.0149147	2.04129	IL9	interleukin 9
235232_at	0.866	0.0149237	-0.412697	GMEB1	glucocorticoid modulatory element binding protein 1
203438_at	0.866	0.014945	2.08091	STC2	stanniocalcin 2
217302_at	0.866	0.0150002	1.84553	OR2F2	olfactory receptor family 2 subfamily F member 2
1561536_at	0.866	0.0150041	-1.22629	LOC283435	uncharacterized LOC283435
1567252_at	0.866	0.0150239	1.08705	OR10D3	olfactory receptor family 10 subfamily D member 3 (putative)
231581_at	0.866	0.0150266	2.08193	LINC00664	long intergenic non-protein coding RNA 664
1553151_at	0.866	0.0150272	2.55972	ATP6V0D2	ATPase H+ transporting V0 subunit d2
244682_at	0.866	0.0150622	2.48771	CAMSAP1	calmodulin regulated spectrin associated protein 1
205413_at	0.866	0.0151528	-1.84809	MPPED2	metallophosphoesterase domain containing 2
1554728_at	0.866	0.0151549	1.82404	SLC9A1	solute carrier family 9 member A1
1553960_at	0.866	0.0151708	-0.430122	SNX21	sorting nexin family member 21
234429_at	0.866	0.015187	-1.48357	LOC101930476///LINC00476	uncharacterized LOC101930476///long intergenic non-protein coding RNA 476
207212_at	0.866	0.0151889	0.789576	SLC9A3	solute carrier family 9 member A3
1553684_at	0.866	0.015196	0.972467	PPIL6	peptidylprolyl isomerase like 6
219355_at	0.866	0.0152156	-0.607615	CXorf57	chromosome X open reading frame 57
230745_s_at	0.866	0.0152524	1.16303	TOX3	TOX high mobility group box family member 3
208763_s_at	0.866	0.0152859	0.935422	TSC22D3	TSC22 domain family member 3
232017_at	0.866	0.0152892	3.54134	TJP2	tight junction protein 2
239884_at	0.866	0.0152964	1.63382	CADPS	calcium dependent secretion activator
235184_at	0.866	0.0153443	1.30768	AEBP2	AE binding protein 2
244270_at	0.866	0.0153529	1.72158	LOC102723809	uncharacterized LOC102723809
228367_at	0.866	0.0153879	1.19176	ALPK2	alpha kinase 2
1562847_at	0.866	0.0153888	-1.22209	LOC101929297	uncharacterized LOC101929297
209906_at	0.866	0.0153895	1.20183	C3AR1	complement component 3a receptor 1
242344_at	0.866	0.0153965	1.82846	GABRB2	gamma-aminobutyric acid type A receptor beta2 subunit
235270_at	0.866	0.015426	-1.728	ZNF397	zinc finger protein 397
1555787_at	0.866	0.0154279	-0.671211	C11orf63	chromosome 11 open reading frame 63
227696_at	0.866	0.0154448	-0.813922	EXOSC6	exosome component 6
227809_at	0.866	0.0154884	1.25289	ZC3H6	zinc finger CCCH-type containing 6
1561585_at	0.866	0.0155088	-0.782673	RCBTB2	RCC1 and BTB domain containing protein 2
1561269_at	0.866	0.0155128	0.782439	RAPGEF5	Rap guanine nucleotide exchange factor 5
244676_s_at	0.866	0.0155194	1.14854	MTUS2	microtubule associated tumor suppressor candidate 2
214852_x_at	0.866	0.0155336	1.47242	VPS13A	vacuolar protein sorting 13 homolog A
1559180_at	0.866	0.0155469	1.33333	LOC100131860	uncharacterized LOC100131860
241490_s_at	0.866	0.0155533	0.671648	PGBD2	piggyBac transposable element derived 2
1561476_at	0.866	0.0155726	-1.54597	CASC6	cancer susceptibility candidate 6 (non-protein coding)
224337_s_at	0.866	0.0156479	0.961497	FZD4	frizzled class receptor 4
207161_at	0.866	0.0156716	-1.92643	KIAA0087	KIAA0087
219077_s_at	0.866	0.0156817	0.551734	WWOX	WW domain containing oxidoreductase
204974_at	0.866	0.0157073	1.21512	RAB3A	RAB3A, member RAS oncogene family
207008_at	0.866	0.0157246	-1.01471	CXCR2	C-X-C motif chemokine receptor 2
244640_at	0.866	0.0157352	-1.48645	ZNF850	zinc finger protein 850
236665_at	0.866	0.0157369	-0.839006	CCDC18	coiled-coil domain containing 18
1558834_s_at	0.866	0.0157498	-2.04268	AKNAD1	AKNA domain containing 1
223267_at	0.866	0.0157532	-0.757033	TRMT10C	tRNA methyltransferase 10C, mitochondrial RNase P subunit
235300_x_at	0.866	0.0158177	-1.42411	RCHY1	ring finger and CHY zinc finger domain containing 1
226969_at	0.866	0.0158625	-0.646355	MTR	5-methyltetrahydrofolate-homocysteine methyltransferase
214158_s_at	0.866	0.0158684	1.58191	PRDM10	PR/SET domain 10
239349_at	0.866	0.0158699	-1.14367	C1QTNF7	C1q and tumor necrosis factor related protein 7
225580_at	0.866	0.0158852	-0.683725	MRPL50	mitochondrial ribosomal protein L50
209486_at	0.866	0.0159245	-1.10168	UTP3	UTP3, small subunit processome component homolog (S. cerevisiae)
1557491_at	0.866	0.0159758	0.815102	LOC100240728	uncharacterized LOC100240728
229608_at	0.866	0.0160076	-1.03119	LOC101928718///FAM212B	uncharacterized LOC101928718///family with sequence similarity 212 member B
210791_s_at	0.866	0.016038	0.567098	ARHGAP32	Rho GTPase activating protein 32
237238_at	0.866	0.0160569	1.64898	WWC1	WW and C2 domain containing 1
204648_at	0.866	0.0161049	0.572463	NPR1	natriuretic peptide receptor 1
217354_s_at	0.866	0.0161328	0.439428	HPS1	HPS1, biogenesis of lysosomal organelles complex 3 subunit 1
220020_at	0.866	0.0162266	0.520635	XPNPEP3	X-prolyl aminopeptidase 3
228867_at	0.866	0.0162926	-0.487204	TATDN3	TatD DNase domain containing 3
227973_at	0.866	0.0163044	-0.644636	C2orf69	chromosome 2 open reading frame 69
1557682_a_at	0.866	0.0163346	-1.12043	LINC01142	long intergenic non-protein coding RNA 1142
216355_at	0.866	0.0163729	1.14189	PCDHB17P	protocadherin beta 17 pseudogene
227601_at	0.866	0.0163916	-0.41124	METTL14	methyltransferase like 14
230292_at	0.866	0.0164014	-1.04827	LOC100996412	uncharacterized LOC100996412
227908_at	0.866	0.0164211	-1.63042	TBC1D24	TBC1 domain family member 24
244142_at	0.866	0.0164835	1.91084	DTNA	dystrobrevin alpha
208387_s_at	0.866	0.0165031	-1.09847	MMP24	matrix metallopeptidase 24
226162_at	0.866	0.0165146	0.614446	SLC30A6	solute carrier family 30 member 6
237806_s_at	0.866	0.0165361	1.501	LOC729296///MIR646HG	uncharacterized LOC729296///MIR646 host gene
235508_at	0.866	0.0165542	-0.374242	PML	promyelocytic leukemia
229779_at	0.866	0.0165697	-1.70417	COL4A4	collagen type IV alpha 4 chain
230553_at	0.866	0.0165705	1.66746	PRDM15	PR/SET domain 15
1552583_s_at	0.866	0.0165884	-1.83523	ABCC13	ATP binding cassette subfamily C member 13 (pseudogene)
201638_s_at	0.866	0.0165923	0.587954	CPSF1	cleavage and polyadenylation specific factor 1
230077_at	0.866	0.0165952	-0.681763	SDHAP2///SDHAP1///LOC220729///SDHA	succinate dehydrogenase complex flavoprotein subunit A pseudogene 2///succinate dehydrogenase complex flavoprotein subunit A pseudogene 1///succinate dehydrogenase complex flavoprotein subunit A pseudogene///succinate dehydrogenase complex flavoprotein subunit A
236166_at	0.866	0.016636	-0.712962	LOC285147	uncharacterized LOC285147
232106_s_at	0.866	0.0166702	-1.44742	CEP89	centrosomal protein 89
211526_s_at	0.866	0.0166796	-1.61721	RTEL1-TNFRSF6B///RTEL1	RTEL1-TNFRSF6B readthrough (NMD candidate)///regulator of telomere elongation helicase 1
228480_at	0.866	0.0166941	-0.501302	VAPA	VAMP associated protein A
230589_at	0.866	0.0167016	0.817399	TRAF3IP2-AS1	TRAF3IP2 antisense RNA 1
214541_s_at	0.866	0.0167566	1.36835	QKI	QKI, KH domain containing RNA binding
235043_at	0.866	0.0168214	-0.900965	FAM122A	family with sequence similarity 122A
214417_s_at	0.866	0.0168328	0.503523	FETUB	fetuin B
228277_at	0.866	0.0168412	-0.653035	FBXL19	F-box and leucine rich repeat protein 19
208183_at	0.866	0.0168641	1.14983	TACR3	tachykinin receptor 3
238231_at	0.866	0.0168911	-1.37216	NFYC	nuclear transcription factor Y subunit gamma
222869_s_at	0.866	0.0169359	-1.26161	ELAC1	elaC ribonuclease Z 1
1568848_at	0.866	0.0169528	-1.30901	LOC101927820	uncharacterized LOC101927820
244097_at	0.866	0.0169981	-1.59042	CR2	complement component 3d receptor 2
209973_at	0.866	0.0170011	1.58061	NFKBIL1	NFKB inhibitor like 1
237224_at	0.866	0.0170149	1.14581	LINC00853	long intergenic non-protein coding RNA 853
210147_at	0.866	0.0170337	-1.17995	ART3	ADP-ribosyltransferase 3
236046_at	0.866	0.0170998	-0.909638	CCDC127	coiled-coil domain containing 127
228932_at	0.866	0.0171137	-0.521084	AGO3	argonaute 3, RISC catalytic component
1557008_at	0.866	0.0171258	1.4267	LOC340107	uncharacterized LOC340107
241986_at	0.866	0.0171512	1.76061	BMPER	BMP binding endothelial regulator
218422_s_at	0.866	0.0171737	-0.466784	RBM26	RNA binding motif protein 26
213150_at	0.866	0.0171859	1.40317	HOXA10	homeobox A10
241749_at	0.866	0.0172165	-1.45539	MURC	muscle related coiled-coil protein
1553911_at	0.866	0.017297	0.440884	ZNF663P	zinc finger protein 663, pseudogene
227187_at	0.866	0.0173857	-0.405298	CBLL1	Cbl proto-oncogene like 1
1559170_at	0.866	0.0174222	-1.27855	ANKRD20A5P	ankyrin repeat domain 20 family member A5, pseudogene
231250_at	0.866	0.0174786	1.66681	LOC101060400	uncharacterized LOC101060400
208018_s_at	0.866	0.0174832	0.977488	HCK	HCK proto-oncogene, Src family tyrosine kinase
222017_x_at	0.866	0.0175358	0.704673	LRCH4	leucine rich repeats and calponin homology domain containing 4
244198_at	0.866	0.0175519	-1.67496	RANBP17	RAN binding protein 17
206839_at	0.866	0.0175789	1.14629	C22orf31	chromosome 22 open reading frame 31
210063_at	0.866	0.0175915	1.03159	SARDH	sarcosine dehydrogenase
1558168_at	0.866	0.0175985	0.605749	H1FX-AS1	H1FX antisense RNA 1
1553915_at	0.866	0.0176646	2.02687	C10orf126	chromosome 10 open reading frame 126
1552275_s_at	0.866	0.0176925	0.74392	PXK	PX domain containing serine/threonine kinase like
236639_at	0.866	0.0176984	0.774738	SLC16A12-AS1	SLC16A12 antisense RNA 1
212990_at	0.866	0.0177359	-0.557652	SYNJ1	synaptojanin 1
243519_at	0.866	0.0177785	0.955806	UBE3C	ubiquitin protein ligase E3C
203934_at	0.866	0.0177929	1.30499	KDR	kinase insert domain receptor
1566916_at	0.866	0.0177951	1.13214	HPYR1	Helicobacter pylori responsive 1 (non-protein coding)
1553906_s_at	0.866	0.0177963	1.53375	FGD2	FYVE, RhoGEF and PH domain containing 2
230941_at	0.866	0.0178277	-0.893542	LINC01125	long intergenic non-protein coding RNA 1125
235238_at	0.866	0.0178439	-1.47097	SHC4	SHC adaptor protein 4
208109_s_at	0.866	0.0178587	-1.97082	LINC00597	long intergenic non-protein coding RNA 597
206060_s_at	0.866	0.0178696	1.49627	PTPN22	protein tyrosine phosphatase, non-receptor type 22
223142_s_at	0.866	0.017934	-0.684406	UCK1	uridine-cytidine kinase 1
215094_at	0.866	0.0179488	1.976	SPICE1	spindle and centriole associated protein 1
238057_at	0.866	0.0179511	-0.917191	USP45	ubiquitin specific peptidase 45
223715_at	0.866	0.017988	-0.918013	BRSK2	BR serine/threonine kinase 2
239482_x_at	0.866	0.0180269	-1.2748	ZNF708	zinc finger protein 708
213028_at	0.866	0.018037	-0.777641	NFRKB	nuclear factor related to kappaB binding protein
216866_s_at	0.866	0.0180641	1.52079	COL14A1	collagen type XIV alpha 1 chain
228043_at	0.866	0.0180835	-0.894725	UTP15	UTP15, small subunit processome component
203196_at	0.866	0.0180883	-0.422476	ABCC4	ATP binding cassette subfamily C member 4
219738_s_at	0.866	0.0180932	1.41046	PCDH9	protocadherin 9
239340_at	0.866	0.0180941	0.669812	ZNF536	zinc finger protein 536
233891_at	0.866	0.0181397	1.5308	MUC3	intestinal mucin-like
1562236_at	0.866	0.0181826	2.00391	KAT6B	lysine acetyltransferase 6B
1562516_at	0.866	0.0181871	1.76131	WDR60	WD repeat domain 60
231913_s_at	0.866	0.0182254	-0.475255	BRCC3	BRCA1/BRCA2-containing complex subunit 3
1557871_at	0.866	0.0182566	-1.95978	LOC253573	uncharacterized LOC253573
225490_at	0.866	0.0182709	-0.707184	ARID2	AT-rich interaction domain 2
236966_at	0.866	0.0182791	-1.36817	ARMC8	armadillo repeat containing 8
235881_at	0.866	0.0183367	1.23153	FMNL2	formin like 2
221049_s_at	0.866	0.0183374	1.01387	POLL	polymerase (DNA) lambda
219149_x_at	0.866	0.0183478	-0.82329	DBR1	debranching RNA lariats 1
223651_x_at	0.866	0.0183855	-0.669615	CDC23	cell division cycle 23
239178_at	0.866	0.0183859	-1.91534	FGF9	fibroblast growth factor 9
226115_at	0.866	0.0183993	-0.806959	AHCTF1	AT-hook containing transcription factor 1
209158_s_at	0.866	0.0184116	0.477592	CYTH2	cytohesin 2
1560520_at	0.866	0.0184327	0.6135	LOC102724162	uncharacterized LOC102724162
235539_at	0.866	0.018437	1.58902	NUMA1	nuclear mitotic apparatus protein 1
1562463_at	0.866	0.0184404	0.905043	LOC101929260	uncharacterized LOC101929260
235192_at	0.866	0.0184999	-1.46564	TP53RK	TP53 regulating kinase
231618_s_at	0.866	0.0185783	1.68092	SUN3	Sad1 and UNC84 domain containing 3
229286_at	0.866	0.0185784	-1.47448	MAGEE1	MAGE family member E1
1553729_s_at	0.866	0.0185894	1.47701	LRRC43	leucine rich repeat containing 43
234233_s_at	0.866	0.0186245	-0.860973	EMP1	epithelial membrane protein 1
230896_at	0.866	0.0186584	0.992713	BEND4	BEN domain containing 4
224352_s_at	0.866	0.0186648	-0.79041	CFL2	cofilin 2
1566079_at	0.866	0.0186697	-1.53121	RPS16P5	ribosomal protein S16 pseudogene 5
232416_at	0.866	0.0187684	1.51478	CELF5	CUGBP, Elav-like family member 5
213059_at	0.866	0.0187825	-1.01142	CREB3L1	cAMP responsive element binding protein 3 like 1
223400_s_at	0.866	0.0188048	-0.335368	PBRM1	polybromo 1
210345_s_at	0.866	0.0188332	-1.48057	DNAH9	dynein axonemal heavy chain 9
234908_s_at	0.866	0.0189396	0.610639	DSCAML1	DS cell adhesion molecule like 1
229982_at	0.866	0.0189514	-0.625629	QSER1	glutamine and serine rich 1
221600_s_at	0.866	0.018982	0.412989	AAMDC	adipogenesis associated Mth938 domain containing
235650_at	0.866	0.0189928	1.24286	CDHR3	cadherin related family member 3
1564373_a_at	0.866	0.0190017	-1.07744	LOC283887	uncharacterized LOC283887
219376_at	0.866	0.019074	-0.462874	ZNF322	zinc finger protein 322
1561098_at	0.866	0.0191069	0.485717	LINC00616	long intergenic non-protein coding RNA 616
241954_at	0.866	0.0191165	-0.830071	FDFT1	farnesyl-diphosphate farnesyltransferase 1
1552334_at	0.866	0.0191585	-0.563728	TRIOBP	TRIO and F-actin binding protein
208339_at	0.866	0.0191765	1.24426	XKRY2///XKRY	XK related, Y-linked 2///XK related, Y-linked
225271_at	0.866	0.0192188	-0.468065	TMEM63B	transmembrane protein 63B
235284_s_at	0.866	0.019221	0.83347	LOC388692	uncharacterized LOC388692
206083_at	0.866	0.0192259	1.29268	ADGRB1	adhesion G protein-coupled receptor B1
1552540_s_at	0.866	0.0192317	0.597682	IQCD	IQ motif containing D
235884_at	0.866	0.0192484	-0.887665	LOC644794	uncharacterized LOC644794
244115_at	0.866	0.0192716	-0.635324	FAM126A	family with sequence similarity 126 member A
1558706_a_at	0.866	0.019311	0.758472	ATOH8	atonal bHLH transcription factor 8
231096_at	0.866	0.0193206	0.512638	PCAT4	prostate cancer associated transcript 4 (non-protein coding)
238176_at	0.866	0.0194097	-1.31427	RAPGEF2	Rap guanine nucleotide exchange factor 2
226762_at	0.866	0.0194232	-0.828872	MIR4657///PURB	microRNA 4657///purine rich element binding protein B
237662_at	0.866	0.0194721	1.10941	SPATA19	spermatogenesis associated 19
239104_at	0.866	0.019487	-1.50706	LOC439933	uncharacterized LOC439933
205287_s_at	0.866	0.0195203	-0.846437	TFAP2C	transcription factor AP-2 gamma
238771_at	0.866	0.0195337	-1.43212	FBRS	fibrosin
244817_at	0.866	0.0195393	1.37904	CARS2	cysteinyl-tRNA synthetase 2, mitochondrial (putative)
208604_s_at	0.866	0.0195411	1.63083	HOXA3	homeobox A3
1559595_at	0.866	0.0195527	-1.6904	LOC728084	uncharacterized LOC728084
225892_at	0.866	0.0195767	-1.27816	IREB2	iron responsive element binding protein 2
244030_at	0.866	0.0195775	-0.548821	STYX	serine/threonine/tyrosine interacting protein
1559139_at	0.866	0.0195839	-1.00146	NOC2L	NOC2 like nucleolar associated transcriptional repressor
205243_at	0.866	0.0195896	-1.07838	SLC13A3	solute carrier family 13 member 3
219968_at	0.866	0.0195959	-0.747193	ZNF589	zinc finger protein 589
235762_at	0.866	0.0196098	-1.391	TAS2R14	taste 2 receptor member 14
1552453_a_at	0.866	0.0196263	0.753587	WDR88	WD repeat domain 88
210852_s_at	0.866	0.0196509	0.560463	AASS	aminoadipate-semialdehyde synthase
225668_at	0.866	0.0197218	-1.29348	FAM173B	family with sequence similarity 173 member B
204739_at	0.866	0.0197229	-0.571595	CENPC	centromere protein C
214811_at	0.866	0.0197327	-0.807212	RIMBP2	RIMS binding protein 2
242286_at	0.866	0.0197347	1.94695	GRIN2A	glutamate ionotropic receptor NMDA type subunit 2A
230780_at	0.866	0.0197634	1.08255	LINC00886	long intergenic non-protein coding RNA 886
1555188_at	0.866	0.0197787	0.531769	MTUS2-AS1	MTUS2 antisense RNA 1
236981_at	0.866	0.0197842	1.01102	C17orf99	chromosome 17 open reading frame 99
213235_at	0.866	0.0197962	-0.49842	KNOP1	lysine rich nucleolar protein 1
211541_s_at	0.866	0.0198041	0.690964	DYRK1A	dual specificity tyrosine phosphorylation regulated kinase 1A
1552490_at	0.866	0.0198103	0.649748	LACE1	lactation elevated 1
230557_at	0.866	0.0198293	-1.50036	XRRA1	X-ray radiation resistance associated 1
202497_x_at	0.866	0.0198378	0.831614	SLC2A3	solute carrier family 2 member 3
221981_s_at	0.866	0.0199338	1.5776	WDR59	WD repeat domain 59
227679_at	0.866	0.0199884	0.512488	HDAC11	histone deacetylase 11
209713_s_at	0.866	0.0199934	-0.599906	SLC35D1	solute carrier family 35 member D1
207925_at	0.866	0.0199987	-1.60606	CST5	cystatin D
208770_s_at	0.866	0.0200188	-0.574063	EIF4EBP2	eukaryotic translation initiation factor 4E binding protein 2
1561076_at	0.866	0.0200933	2.56915	LOC105372969	uncharacterized LOC105372969
1553192_at	0.866	0.0201267	1.4137	ZNF441	zinc finger protein 441
1560734_at	0.866	0.0201282	2.13832	LOC101927079///LOC727924///OR4N4	uncharacterized LOC101927079///uncharacterized LOC727924///olfactory receptor family 4 subfamily N member 4
214277_at	0.866	0.0201538	-0.459572	COX11	COX11, cytochrome c oxidase copper chaperone
214468_at	0.866	0.0201844	0.86822	MYH6	myosin heavy chain 6
223657_at	0.866	0.0201868	-1.3445	FAM167B	family with sequence similarity 167 member B
235690_at	0.866	0.0201907	-0.970187	ZNF594	zinc finger protein 594
233070_at	0.866	0.0202079	-0.811378	ZNF197	zinc finger protein 197
214023_x_at	0.866	0.0202379	-1.32184	TUBB2B	tubulin beta 2B class IIb
1556145_a_at	0.866	0.0202539	0.828146	LOC100131170	uncharacterized LOC100131170
238909_at	0.866	0.0202553	-0.76873	S100A10	S100 calcium binding protein A10
221821_s_at	0.866	0.0202598	-0.437376	KANSL2	KAT8 regulatory NSL complex subunit 2
213117_at	0.866	0.0202685	-0.470737	KLHL9	kelch like family member 9
235737_at	0.866	0.0203307	0.957981	TSLP	thymic stromal lymphopoietin
202723_s_at	0.866	0.0203829	0.653363	FOXO1	forkhead box O1
227645_at	0.866	0.0203912	1.18288	PIK3R5	phosphoinositide-3-kinase regulatory subunit 5
207491_at	0.866	0.0204139	-1.25835	MOGAT2	monoacylglycerol O-acyltransferase 2
220121_at	0.866	0.0204146	-0.785403	LINS1	lines homolog 1
209235_at	0.866	0.0204861	-1.48928	CLCN7	chloride voltage-gated channel 7
228697_at	0.866	0.0204861	0.499066	HINT3	histidine triad nucleotide binding protein 3
217921_at	0.866	0.0205036	-0.324103	MAN1A2	mannosidase alpha class 1A member 2
242810_x_at	0.866	0.0205133	0.83433	LOC101930026	uncharacterized LOC101930026
1562017_at	0.866	0.0205223	-1.62136	LOC100130654	uncharacterized LOC100130654
209742_s_at	0.866	0.0205487	-1.51237	MYL2	myosin light chain 2
217509_x_at	0.866	0.020549	1.08526	GRIK5	glutamate ionotropic receptor kainate type subunit 5
244783_at	0.866	0.020566	1.34748	YAF2	YY1 associated factor 2
233463_at	0.866	0.0205738	1.23036	RASSF6	Ras association domain family member 6
1570239_a_at	0.866	0.0205743	1.59376	CLNK	cytokine dependent hematopoietic cell linker
222369_at	0.866	0.0206069	-0.723719	NAA40	N(alpha)-acetyltransferase 40, NatD catalytic subunit
234689_at	0.866	0.020611	0.78892	PTCHD4	patched domain containing 4
227936_at	0.866	0.0206184	-0.884428	TMEM68	transmembrane protein 68
1557331_at	0.866	0.0206212	-0.611691	POLR1B	RNA polymerase I subunit B
244677_at	0.866	0.0207008	1.69325	MIR6883///PER1	microRNA 6883///period circadian clock 1
215664_s_at	0.866	0.0207059	1.82974	EPHA5	EPH receptor A5
1558738_at	0.866	0.0207185	0.824206	NOL3	nucleolar protein 3
237408_at	0.866	0.0207314	-1.28926	DCUN1D1	defective in cullin neddylation 1 domain containing 1
222586_s_at	0.866	0.0207571	0.470101	OSBPL11	oxysterol binding protein like 11
220393_at	0.866	0.0207862	-1.18333	LGSN	lengsin, lens protein with glutamine synthetase domain
235573_at	0.866	0.0207907	-0.729011	HSPH1	heat shock protein family H (Hsp110) member 1
1560149_at	0.866	0.0208069	0.487565	SLC29A2	solute carrier family 29 member 2
207255_at	0.866	0.0208389	-1.01711	LEPROT///LEPR	leptin receptor overlapping transcript///leptin receptor
222120_at	0.866	0.0208506	-0.483463	ZNF764	zinc finger protein 764
202665_s_at	0.866	0.0208553	0.603843	WIPF1	WAS/WASL interacting protein family member 1
212375_at	0.866	0.0208767	-0.386744	EP400	E1A binding protein p400
233399_x_at	0.866	0.0208893	-0.580965	ZNF252P	zinc finger protein 252, pseudogene
237753_at	0.866	0.0208895	-1.04216	IL21R	interleukin 21 receptor
236485_at	0.866	0.0208965	0.400895	LOC101928464	uncharacterized LOC101928464
215411_s_at	0.866	0.0209533	0.726874	TRAF3IP2	TRAF3 interacting protein 2
223814_at	0.866	0.020955	-1.72491	TRNT1	tRNA nucleotidyl transferase 1
240610_at	0.866	0.0210239	1.76436	LOC102546299	uncharacterized LOC102546299
217476_at	0.866	0.0210412	0.927333	NR1D1///THRA	nuclear receptor subfamily 1 group D member 1///thyroid hormone receptor, alpha
1555413_s_at	0.866	0.0210611	1.80483	FBXL21	F-box and leucine rich repeat protein 21 (gene/pseudogene)
1558525_at	0.866	0.0210722	1.03476	LOC101928595	uncharacterized LOC101928595
204156_at	0.866	0.0210733	-0.558444	SIK3	SIK family kinase 3
1555833_a_at	0.866	0.0210842	-0.841134	IRGQ	immunity related GTPase Q
217481_x_at	0.866	0.0211337	0.982485	SHISA6	shisa family member 6
240002_at	0.866	0.021134	1.17297	LINC00937	long intergenic non-protein coding RNA 937
1554779_s_at	0.866	0.0211573	1.58553	PHLDB2	pleckstrin homology like domain family B member 2
226663_at	0.866	0.0211825	-0.677557	ANKRD10-IT1	ANKRD10 intronic transcript 1
220420_at	0.866	0.0211927	1.06579	LMAN1L	lectin, mannose binding 1 like
230217_at	0.866	0.0212004	-0.727644	CLVS1	clavesin 1
225241_at	0.866	0.0212085	1.14247	CCDC80	coiled-coil domain containing 80
204697_s_at	0.866	0.0212184	0.804315	CHGA	chromogranin A
228664_at	0.866	0.0212424	1.11842	TRIM52-AS1	TRIM52 antisense RNA 1 (head to head)
232437_at	0.866	0.0212494	-1.32906	CPSF3L	cleavage and polyadenylation specific factor 3-like
1559992_a_at	0.866	0.0212727	1.17076	LINC00645	long intergenic non-protein coding RNA 645
213672_at	0.866	0.021323	1.27013	MIR6758///MARS	microRNA 6758///methionyl-tRNA synthetase
217814_at	0.866	0.0213495	-0.410451	CCDC47	coiled-coil domain containing 47
201170_s_at	0.866	0.0213604	0.600907	BHLHE40	basic helix-loop-helix family member e40
218113_at	0.866	0.0213717	-0.961178	TMEM2	transmembrane protein 2
239952_at	0.866	0.0213866	1.46451	ZEB1	zinc finger E-box binding homeobox 1
212514_x_at	0.866	0.0214305	-0.601073	DDX3X	DEAD-box helicase 3, X-linked
228068_at	0.866	0.0214778	-0.59889	GOLGA7B	golgin A7 family member B
225596_at	0.866	0.0215296	0.498359	KLC4	kinesin light chain 4
237612_at	0.866	0.0215593	1.11065	SLC14A2-AS1	SLC14A2 antisense RNA 1
205424_at	0.866	0.0215611	0.468433	TBKBP1	TBK1 binding protein 1
242199_at	0.866	0.0215701	-0.88383	LOC101928812	uncharacterized LOC101928812
236059_at	0.866	0.0216185	-0.824674	LOC100130428	IGYY565
1569078_at	0.866	0.0216232	1.7485	LOC100294362	uncharacterized LOC100294362
229871_at	0.866	0.021643	-0.659126	SAMD4B	sterile alpha motif domain containing 4B
208202_s_at	0.866	0.0217385	0.656951	JADE2	jade family PHD finger 2
223486_at	0.866	0.021809	-0.564269	GTPBP8	GTP binding protein 8 (putative)
213913_s_at	0.866	0.0218991	1.67737	TBC1D30	TBC1 domain family member 30
237536_at	0.866	0.0219154	1.53324	MAPT-AS1	MAPT antisense RNA 1
206547_s_at	0.866	0.0219537	1.02509	PPEF1	protein phosphatase with EF-hand domain 1
1561446_at	0.866	0.0220051	1.68407	LOC101928443	uncharacterized LOC101928443
207708_at	0.866	0.0220261	1.52458	ALOXE3	arachidonate lipoxygenase 3
230153_at	0.866	0.0220688	0.625284	NEK9	NIMA related kinase 9
1552862_at	0.866	0.022079	-1.49048	RUSC1-AS1	RUSC1 antisense RNA 1
232184_at	0.866	0.0220868	-0.709794	ALS2	ALS2, alsin Rho guanine nucleotide exchange factor
232158_x_at	0.866	0.022091	-0.949785	LOC101927157///NIPAL1	uncharacterized LOC101927157///NIPA like domain containing 1
223412_at	0.866	0.0220912	-0.40945	KBTBD7	kelch repeat and BTB domain containing 7
1553306_at	0.866	0.0221961	-1.40938	CASP8	caspase 8
224453_s_at	0.866	0.0222153	-0.422142	ETNK1	ethanolamine kinase 1
205156_s_at	0.866	0.0222372	0.820983	ASIC1	acid sensing ion channel subunit 1
219885_at	0.866	0.0222486	-1.4259	SLFN12	schlafen family member 12
209407_s_at	0.866	0.0222602	0.391033	DEAF1	DEAF1, transcription factor
1561425_a_at	0.866	0.0223457	-1.43775	ZNF568	zinc finger protein 568
1556711_at	0.866	0.0223549	1.36744	FAM216B	family with sequence similarity 216 member B
1553470_at	0.866	0.0223627	1.87876	DNAH17	dynein axonemal heavy chain 17
209230_s_at	0.866	0.0223751	1.6086	NUPR1	nuclear protein 1, transcriptional regulator
235964_x_at	0.866	0.0224396	-0.660665	SAMHD1	SAM and HD domain containing deoxynucleoside triphosphate triphosphohydrolase 1
1557417_s_at	0.866	0.0224416	1.1539	RSPH10B2///RSPH10B	radial spoke head 10 homolog B2///radial spoke head 10 homolog B
206500_s_at	0.866	0.0224971	-0.675827	MIS18BP1	MIS18 binding protein 1
1558816_at	0.866	0.0225377	0.529237	ZNF664	zinc finger protein 664
210479_s_at	0.866	0.0225525	0.664022	RORA	RAR related orphan receptor A
229975_at	0.866	0.0225734	0.600071	BMPR1B	bone morphogenetic protein receptor type 1B
244396_at	0.866	0.022574	-0.475135	G3BP1	G3BP stress granule assembly factor 1
1556514_at	0.866	0.022597	1.57197	C12orf74	chromosome 12 open reading frame 74
226687_at	0.866	0.0226044	-0.967277	PRPF40A	pre-mRNA processing factor 40 homolog A
1558959_at	0.866	0.0226299	-0.411842	FAM126B	family with sequence similarity 126 member B
1562520_at	0.866	0.0226413	-1.01476	LOC101929473	uncharacterized LOC101929473
233605_x_at	0.866	0.0226522	0.556166	HNRNPM	heterogeneous nuclear ribonucleoprotein M
211721_s_at	0.866	0.0226567	-1.15184	ZNF551	zinc finger protein 551
242918_at	0.866	0.0226592	-0.760835	NASP	nuclear autoantigenic sperm protein
1558607_at	0.866	0.0226809	1.42177	PAPPA	pappalysin 1
234869_at	0.866	0.0226952	1.05588	LOC152286	uncharacterized LOC152286
1563114_at	0.866	0.0227243	-0.915772	RNF17	ring finger protein 17
210697_at	0.866	0.0227679	-1.2628	ZNF257	zinc finger protein 257
204130_at	0.866	0.0227772	1.97762	HSD11B2	hydroxysteroid 11-beta dehydrogenase 2
236532_at	0.866	0.0227774	1.52868	C11orf87	chromosome 11 open reading frame 87
207984_s_at	0.866	0.0227801	1.14427	MPP2	membrane palmitoylated protein 2
1560318_at	0.866	0.0227891	-0.894137	ARHGAP29	Rho GTPase activating protein 29
1568754_at	0.866	0.0227998	1.28419	LOC101927814	uncharacterized LOC101927814
211920_at	0.866	0.0228082	0.944798	CFB	complement factor B
206321_at	0.866	0.022811	0.908238	RFX1	regulatory factor X1
235390_at	0.866	0.0228148	-0.584318	SREK1IP1	SREK1 interacting protein 1
202132_at	0.866	0.0228604	-0.600333	WWTR1	WW domain containing transcription regulator 1
223683_at	0.866	0.0228606	1.08458	ZMYND15	zinc finger MYND-type containing 15
206064_s_at	0.866	0.0228815	-1.62722	PPIL2	peptidylprolyl isomerase like 2
212960_at	0.866	0.0228893	0.761001	TBC1D9	TBC1 domain family member 9
240206_at	0.866	0.0229045	0.978051	TARS	threonyl-tRNA synthetase
1556321_a_at	0.866	0.0229233	-1.70636	MESDC1	mesoderm development candidate 1
215418_at	0.866	0.0229391	0.745236	PARVA	parvin alpha
230751_at	0.866	0.0229452	0.474064	WNT4	Wnt family member 4
243495_s_at	0.866	0.0229465	-0.492279	ZNF652	zinc finger protein 652
213206_at	0.866	0.0229959	-0.593205	GOSR2	golgi SNAP receptor complex member 2
214073_at	0.866	0.023001	0.971254	CTTN	cortactin
211095_at	0.866	0.0230057	1.21662	NF1	neurofibromin 1
226298_at	0.866	0.0230225	-0.669433	RUNDC1	RUN domain containing 1
1559413_at	0.866	0.0230361	0.932063	TCP11L2	t-complex 11 like 2
209532_at	0.866	0.0230954	-0.416315	PLAA	phospholipase A2 activating protein
203799_at	0.866	0.0231034	0.458071	LY75-CD302///CD302///LY75	LY75-CD302 readthrough///CD302 molecule///lymphocyte antigen 75
235599_at	0.866	0.0231261	1.96147	LINC01139	long intergenic non-protein coding RNA 1139
202971_s_at	0.866	0.023135	-0.706985	DYRK2	dual specificity tyrosine phosphorylation regulated kinase 2
219016_at	0.866	0.0231533	-0.870059	FASTKD5	FAST kinase domains 5
236380_at	0.866	0.0232068	-1.96811	RPP14	ribonuclease P/MRP subunit p14
215052_at	0.866	0.0232133	-1.45029	FRMPD4	FERM and PDZ domain containing 4
206568_at	0.866	0.0232292	1.03144	TNP1	transition protein 1
237029_at	0.866	0.0232368	1.44572	HGD	homogentisate 1,2-dioxygenase
229325_at	0.866	0.0232385	-0.409251	ZZZ3	zinc finger ZZ-type containing 3
219789_at	0.866	0.0232729	0.667129	NPR3	natriuretic peptide receptor 3
216110_x_at	0.866	0.0232798	-1.45911	LOC105373738	uncharacterized LOC105373738
235937_at	0.866	0.0232884	-1.72062	OCLN	occludin
225997_at	0.866	0.0233077	-0.522904	MOB1B	MOB kinase activator 1B
231833_at	0.866	0.0234258	1.0169	RBM33	RNA binding motif protein 33
209986_at	0.866	0.0234608	1.34296	LOC101929036///PAH	uncharacterized LOC101929036///phenylalanine hydroxylase
1558290_a_at	0.866	0.0234703	0.815635	MIR1204///PVT1	microRNA 1204///Pvt1 oncogene (non-protein coding)
1568943_at	0.866	0.0234878	1.49155	INPP5D	inositol polyphosphate-5-phosphatase D
1566840_at	0.866	0.0235429	1.56409	LOC283674	uncharacterized LOC283674
239392_s_at	0.866	0.0236172	-0.455197	POGK	pogo transposable element with KRAB domain
217141_at	0.866	0.0236206	-1.30307	BTBD7	BTB domain containing 7
226295_at	0.866	0.0236267	-1.11177	LOC100507424///ITFG2	uncharacterized LOC100507424///integrin alpha FG-GAP repeat containing 2
228722_at	0.866	0.0236884	0.541477	PRMT2	protein arginine methyltransferase 2
220254_at	0.866	0.0237091	-0.379307	LRP12	LDL receptor related protein 12
1559540_at	0.866	0.0237244	0.508069	LOC100506526	uncharacterized LOC100506526
243081_at	0.866	0.0237308	0.931652	DSG2-AS1	DSG2 antisense RNA 1
226485_at	0.866	0.0237446	-0.482944	LOC101928274///VSIG10	uncharacterized LOC101928274///V-set and immunoglobulin domain containing 10
209674_at	0.866	0.0237654	-0.923849	CRY1	cryptochrome circadian clock 1
234945_at	0.866	0.0238496	-2.35742	MTFR2	mitochondrial fission regulator 2
200748_s_at	0.866	0.0238715	0.405444	FTH1	ferritin heavy chain 1
219800_s_at	0.866	0.0239027	-0.760873	THNSL1	threonine synthase like 1
220649_at	0.866	0.0239339	1.41377	AGBL3	ATP/GTP binding protein like 3
1562850_at	0.866	0.0239482	1.70269	LOC101928283	uncharacterized LOC101928283
223879_s_at	0.866	0.0239873	0.546535	OXR1	oxidation resistance 1
239768_x_at	0.866	0.0240702	-1.05363	GPATCH2	G-patch domain containing 2
218998_at	0.866	0.0240833	-0.394733	FAM206A	family with sequence similarity 206 member A
229673_at	0.866	0.0241107	-0.606687	GPATCH2L	G-patch domain containing 2 like
220716_at	0.866	0.0241442	1.04323	ERCC8	ERCC excision repair 8, CSA ubiquitin ligase complex subunit
225424_at	0.866	0.0242154	-0.585853	GPAM	glycerol-3-phosphate acyltransferase, mitochondrial
1559249_at	0.866	0.0242267	-0.607448	ATXN1	ataxin 1
213780_at	0.866	0.0242848	1.77438	TCHH	trichohyalin
224065_at	0.866	0.0243023	1.24325	HIPK2	homeodomain interacting protein kinase 2
230270_at	0.866	0.0243438	-0.856629	PRPF38B	pre-mRNA processing factor 38B
239897_at	0.866	0.0243598	-0.48653	BCLAF1	BCL2 associated transcription factor 1
1559469_s_at	0.866	0.0243692	0.73813	SIPA1L2	signal induced proliferation associated 1 like 2
1569140_at	0.866	0.0244223	1.6516	UBR2	ubiquitin protein ligase E3 component n-recognin 2
1560661_x_at	0.866	0.0244946	-1.34409	LINC00342	long intergenic non-protein coding RNA 342
218225_at	0.866	0.0245036	0.38139	ECSIT	ECSIT signalling integrator
228338_at	0.866	0.0245048	0.989622	COLCA2	colorectal cancer associated 2
240677_at	0.866	0.0245388	-0.541072	ZC3H10	zinc finger CCCH-type containing 10
224164_at	0.866	0.0245591	-0.419104	TPM3	tropomyosin 3
214834_at	0.866	0.0245601	-1.29245	PWAR5	Prader Willi/Angelman region RNA 5
224401_s_at	0.866	0.0246178	1.5039	FCRL4	Fc receptor like 4
234907_x_at	0.866	0.0247001	-1.93545	POLB	DNA polymerase beta
230209_at	0.866	0.0247014	0.688696	ZXDC	ZXD family zinc finger C
1556158_at	0.866	0.0247028	-1.96094	SAXO2	stabilizer of axonemal microtubules 2
238132_at	0.866	0.0247072	-1.36176	RCC1L	RCC1 like
203643_at	0.866	0.0247491	-0.613687	ERF	ETS2 repressor factor
242943_at	0.866	0.0247713	-1.79758	ST8SIA4	ST8 alpha-N-acetyl-neuraminide alpha-2,8-sialyltransferase 4
223371_s_at	0.866	0.0248659	0.816901	DNAJC4	DnaJ heat shock protein family (Hsp40) member C4
201449_at	0.866	0.0249105	-0.647734	TIA1	TIA1 cytotoxic granule-associated RNA binding protein
233408_at	0.866	0.0249577	-1.5183	PREX2	phosphatidylinositol-3,4,5-trisphosphate dependent Rac exchange factor 2
220470_at	0.866	0.0249586	-0.565096	BET1L	Bet1 golgi vesicular membrane trafficking protein like
208554_at	0.866	0.0249735	1.33898	POU4F3	POU class 4 homeobox 3
239163_at	0.866	0.0249798	0.964283	UBE2B	ubiquitin conjugating enzyme E2 B
1554072_s_at	0.866	0.0249975	-1.73284	DEUP1	deuterosome assembly protein 1
217003_s_at	0.866	0.0250022	-1.1195	ADAM5	ADAM metallopeptidase domain 5 (pseudogene)
203574_at	0.866	0.0250454	1.56864	NFIL3	nuclear factor, interleukin 3 regulated
221904_at	0.866	0.0250539	0.437268	FAM131A	family with sequence similarity 131 member A
1564309_at	0.866	0.0250874	-1.81016	LINC00486	long intergenic non-protein coding RNA 486
1569205_at	0.866	0.0251069	1.56512	PRCP	prolylcarboxypeptidase
213354_s_at	0.866	0.0251388	0.773363	NR2F6	nuclear receptor subfamily 2 group F member 6
234310_s_at	0.866	0.0251604	0.524262	SUSD2	sushi domain containing 2
1564790_at	0.866	0.0252263	1.58671	ST7-AS2	ST7 antisense RNA 2
217380_s_at	0.866	0.0252361	-2.38855	ADD3-AS1	ADD3 antisense RNA 1
1555219_at	0.866	0.025301	1.26725	RGR	retinal G protein coupled receptor
1554530_at	0.866	0.025321	0.643286	VSTM2A	V-set and transmembrane domain containing 2A
235301_at	0.866	0.0253224	0.412038	KIAA1324L	KIAA1324 like
203176_s_at	0.866	0.0253264	-0.475928	TFAM	transcription factor A, mitochondrial
212182_at	0.866	0.0253517	-1.98557	NUDT4	nudix hydrolase 4
1559264_at	0.866	0.0253836	0.833904	LACTB2-AS1	LACTB2 antisense RNA 1
232976_at	0.866	0.0253896	1.51686	SNORD116-21///SNORD116-20///SNORD116-17///SNORD116-19///SNORD116@	small nucleolar RNA, C/D box 116-21///small nucleolar RNA, C/D box 116-20///small nucleolar RNA, C/D box 116-17///small nucleolar RNA, C/D box 116-19///small nucleolar RNA, C/D box 116 cluster
222768_s_at	0.866	0.0253993	-0.626175	TRMT6	tRNA methyltransferase 6
230105_at	0.866	0.0254265	-0.504062	HOXB13	homeobox B13
205998_x_at	0.866	0.0254312	-1.01844	CYP3A4	cytochrome P450 family 3 subfamily A member 4
219695_at	0.866	0.025567	-1.50542	SMPD3	sphingomyelin phosphodiesterase 3
236033_at	0.866	0.0255849	1.03832	ASB12	ankyrin repeat and SOCS box containing 12
237168_at	0.866	0.0256225	1.25279	NEK5	NIMA related kinase 5
203660_s_at	0.866	0.0256407	-0.352563	PCNT	pericentrin
224167_at	0.866	0.0256427	2.05031	SPZ1	spermatogenic leucine zipper 1
215348_at	0.866	0.0256908	1.32022	ADCY1	adenylate cyclase 1
207680_x_at	0.866	0.0257068	-1.79048	PAX3	paired box 3
207571_x_at	0.866	0.0257227	1.01448	THEMIS2	thymocyte selection associated family member 2
209280_at	0.866	0.0257236	0.704002	MRC2	mannose receptor C type 2
206477_s_at	0.866	0.0257492	1.4684	NOVA2	NOVA alternative splicing regulator 2
203750_s_at	0.866	0.0257597	-1.25178	RARA	retinoic acid receptor alpha
211148_s_at	0.866	0.0257703	1.14973	ANGPT2	angiopoietin 2
1552656_s_at	0.866	0.0258081	-0.406063	UHMK1	U2AF homology motif (UHM) kinase 1
242087_x_at	0.866	0.0258192	1.28453	MFI2-AS1	MFI2 antisense RNA 1
207222_at	0.866	0.0258319	0.584104	LOC100652777///PLA2G10	group 10 secretory phospholipase A2-like///phospholipase A2 group X
216403_at	0.866	0.0258319	-1.28836	SP3P	Sp3 transcription factor pseudogene
221125_s_at	0.866	0.0258764	1.11975	KCNMB3	potassium calcium-activated channel subfamily M regulatory beta subunit 3
226981_at	0.866	0.0258979	-0.314753	KMT2A	lysine methyltransferase 2A
222089_s_at	0.866	0.0259897	0.663878	C16orf71	chromosome 16 open reading frame 71
244570_at	0.866	0.026029	-1.65511	LOC101928433	uncharacterized LOC101928433
1567056_at	0.866	0.0260334	1.55912	OR8G2	olfactory receptor family 8 subfamily G member 2
204653_at	0.866	0.0260849	0.591509	TFAP2A	transcription factor AP-2 alpha
1562110_at	0.866	0.0261105	1.19506	IWS1	IWS1, SUPT6H interacting protein
225843_at	0.866	0.0261163	0.386543	ZFYVE19	zinc finger FYVE-type containing 19
1567224_at	0.866	0.0261315	-0.661878	HMGA2	high mobility group AT-hook 2
1556129_at	0.866	0.0261591	-1.15213	LOC642533	uncharacterized LOC642533
236972_at	0.866	0.0261747	1.84103	TRIM63	tripartite motif containing 63
218283_at	0.866	0.0261958	-0.559037	SS18L2	SS18 like 2
229348_at	0.866	0.0262008	-0.391257	UBIAD1	UbiA prenyltransferase domain containing 1
209571_at	0.866	0.0262439	0.432177	CIR1	corepressor interacting with RBPJ, 1
236030_at	0.866	0.026247	0.99726	RCOR2	REST corepressor 2
232119_at	0.866	0.0262574	2.0332	SYNPO2	synaptopodin 2
241669_x_at	0.866	0.0262867	0.457638	PRKD2	protein kinase D2
204071_s_at	0.866	0.0263287	-0.75654	TOPORS	TOP1 binding arginine/serine rich protein
234969_s_at	0.866	0.0263622	0.679401	EPC1	enhancer of polycomb homolog 1
223609_at	0.866	0.0263934	-1.44946	ROPN1L	rhophilin associated tail protein 1 like
202844_s_at	0.866	0.0264904	0.390844	RALBP1	ralA binding protein 1
227520_at	0.866	0.0265658	-0.933379	TXLNG	taxilin gamma
228242_at	0.866	0.0266379	-0.732843	N4BP2	NEDD4 binding protein 2
227335_at	0.866	0.0266577	-1.66734	DIDO1	death inducer-obliterator 1
212480_at	0.866	0.0267615	0.449554	SPECC1L	sperm antigen with calponin homology and coiled-coil domains 1 like
240760_at	0.866	0.0267656	0.998365	CDRT15	CMT1A duplicated region transcript 15
1554835_a_at	0.866	0.0267773	-0.441979	B3GNT5	UDP-GlcNAc:betaGal beta-1,3-N-acetylglucosaminyltransferase 5
224814_at	0.866	0.0267782	0.353549	DPP7	dipeptidyl peptidase 7
220720_x_at	0.866	0.0268159	-0.980862	MZT2B	mitotic spindle organizing protein 2B
234684_s_at	0.866	0.0268271	1.52156	KRTAP4-4	keratin associated protein 4-4
207095_at	0.866	0.0268535	0.684301	SLC10A2	solute carrier family 10 member 2
1562960_at	0.866	0.0269079	0.967531	KCNQ1-AS1	KCNQ1 antisense RNA 1
202782_s_at	0.866	0.0269415	0.509651	INPP5K	inositol polyphosphate-5-phosphatase K
238062_at	0.866	0.0269657	-1.25261	GPIHBP1	glycosylphosphatidylinositol anchored high density lipoprotein binding protein 1
233827_s_at	0.866	0.0269864	-0.620016	SUPT16H	SPT16 homolog, facilitates chromatin remodeling subunit
236864_at	0.866	0.0269885	1.14252	SYTL3	synaptotagmin like 3
224704_at	0.866	0.0270324	-0.856499	TNRC6A	trinucleotide repeat containing 6A
1560654_at	0.866	0.0270592	1.81231	FLJ37201	tigger transposable element derived 2 pseudogene
218732_at	0.866	0.0271227	-0.671279	PTRH2	peptidyl-tRNA hydrolase 2
235316_at	0.866	0.0271363	1.38043	NAT8L	N-acetyltransferase 8 like
210117_at	0.866	0.0271459	-0.486174	SPAG1	sperm associated antigen 1
223101_s_at	0.866	0.0271969	-0.415537	ARPC5L	actin related protein 2/3 complex subunit 5 like
220293_at	0.866	0.0272322	0.568152	CATSPERB	cation channel sperm associated auxiliary subunit beta
1566455_at	0.866	0.0272499	1.3506	LOC100507494	uncharacterized LOC100507494
202807_s_at	0.866	0.0272548	0.596757	TOM1	target of myb1 membrane trafficking protein
1554784_at	0.866	0.0273285	0.75604	CNTN1	contactin 1
1569149_at	0.866	0.0273303	-0.810025	PDLIM7	PDZ and LIM domain 7
244804_at	0.866	0.0273325	1.43963	SQSTM1	sequestosome 1
217675_at	0.866	0.0273555	0.956542	ZBTB7C	zinc finger and BTB domain containing 7C
224963_at	0.866	0.0273721	-0.555117	SLC26A2	solute carrier family 26 member 2
1555816_at	0.866	0.0273982	2.12252	THSD4	thrombospondin type 1 domain containing 4
243622_at	0.866	0.0274319	-0.689924	LOC145694	uncharacterized LOC145694
226178_at	0.866	0.0274361	-0.785003	SOCS4	suppressor of cytokine signaling 4
241899_at	0.866	0.0274658	-0.710133	LOC553103	uncharacterized LOC553103
1568686_at	0.866	0.027473	1.5189	ATP8B5P	ATPase phospholipid transporting 8B5, pseudogene
207361_at	0.866	0.0275367	1.18418	HBP1	HMG-box transcription factor 1
241550_at	0.866	0.0275382	0.634196	DPPA5	developmental pluripotency associated 5
213682_at	0.866	0.0275627	-0.687659	NUP50	nucleoporin 50
1564211_at	0.866	0.0275764	0.858505	LINC01550	long intergenic non-protein coding RNA 1550
1554084_a_at	0.866	0.0275979	-0.593892	NOL9	nucleolar protein 9
223525_at	0.866	0.0276661	0.643436	DLL4	delta like canonical Notch ligand 4
215087_at	0.866	0.0277171	-1.28002	C15orf39	chromosome 15 open reading frame 39
212297_at	0.866	0.0277227	-0.441084	ATP13A3	ATPase 13A3
243099_at	0.866	0.0277674	0.47732	NFAM1	NFAT activating protein with ITAM motif 1
201686_x_at	0.866	0.0277976	-0.343691	API5	apoptosis inhibitor 5
221975_s_at	0.866	0.0278087	-1.11964	C21orf2	chromosome 21 open reading frame 2
242009_at	0.866	0.0278164	1.8192	SLC6A4	solute carrier family 6 member 4
1562240_at	0.866	0.0278447	1.77281	PLXNA4	plexin A4
207695_s_at	0.866	0.0278564	1.51915	IGSF1	immunoglobulin superfamily member 1
239581_at	0.866	0.0278794	-1.66778	ARL10	ADP ribosylation factor like GTPase 10
208457_at	0.866	0.0279125	0.975717	GABRD	gamma-aminobutyric acid type A receptor delta subunit
236583_at	0.866	0.0279349	-1.1555	GIMAP1	GTPase, IMAP family member 1
235294_at	0.866	0.0279858	-0.490375	SIKE1	suppressor of IKBKE 1
1569634_at	0.866	0.0279925	-1.67684	SEPSECS	Sep (O-phosphoserine) tRNA:Sec (selenocysteine) tRNA synthase
220887_at	0.866	0.0280109	1.60023	CCDC177	coiled-coil domain containing 177
227071_at	0.866	0.0280168	-1.01184	ZNF414	zinc finger protein 414
237461_at	0.866	0.0280394	1.30069	NLRP7	NLR family pyrin domain containing 7
203688_at	0.866	0.028052	-0.541322	PKD2	polycystin 2, transient receptor potential cation channel
216192_at	0.866	0.0280917	0.978902	FABP7	fatty acid binding protein 7
244661_at	0.866	0.0280946	-0.901574	SOAT1	sterol O-acyltransferase 1
223348_x_at	0.866	0.0281	-1.15593	MUM1	melanoma associated antigen (mutated) 1
241926_s_at	0.866	0.0281325	-1.83019	ERG	ERG, ETS transcription factor
202014_at	0.866	0.0281559	2.47587	PPP1R15A	protein phosphatase 1 regulatory subunit 15A
213229_at	0.866	0.0281625	-0.786025	DICER1	dicer 1, ribonuclease III
228117_at	0.866	0.0282538	0.506182	LOC102723722///NDUFA6-AS1	uncharacterized LOC102723722///NDUFA6 antisense RNA 1 (head to head)
217522_at	0.866	0.0282648	1.37785	KCNV2	potassium voltage-gated channel modifier subfamily V member 2
203743_s_at	0.866	0.0283159	-0.633609	TDG	thymine DNA glycosylase
230246_at	0.866	0.0283232	0.920508	PLAC9	placenta specific 9
208239_at	0.866	0.0283286	0.730382	FOXE1	forkhead box E1
236421_at	0.866	0.0283678	-1.25117	ANKRD45	ankyrin repeat domain 45
240214_at	0.866	0.0283701	-0.608481	RWDD1	RWD domain containing 1
230585_at	0.866	0.0283956	-0.893402	KCNJ15	potassium voltage-gated channel subfamily J member 15
1555348_at	0.866	0.0284037	-0.4756	TFAP2E	transcription factor AP-2 epsilon
213012_at	0.866	0.0284288	-0.642566	NEDD4	neural precursor cell expressed, developmentally down-regulated 4, E3 ubiquitin protein ligase
235256_s_at	0.866	0.0284652	-0.682018	GALM	galactose mutarotase
225702_at	0.866	0.0285099	-0.510121	C8orf76	chromosome 8 open reading frame 76
221573_at	0.866	0.0285155	-0.414514	C7orf25///PSMA2	chromosome 7 open reading frame 25///proteasome subunit alpha 2
229179_at	0.866	0.0285385	1.46995	RUFY1	RUN and FYVE domain containing 1
1554141_s_at	0.866	0.0286379	0.630157	WDR78	WD repeat domain 78
204711_at	0.866	0.0286454	-0.385777	KIAA0753	KIAA0753
229721_x_at	0.866	0.028657	1.01668	DERL3	derlin 3
218409_s_at	0.866	0.0286602	0.417656	DNAJC1	DnaJ heat shock protein family (Hsp40) member C1
220130_x_at	0.866	0.028662	-1.14324	LTB4R2	leukotriene B4 receptor 2
243940_at	0.866	0.028749	1.41442	TSHZ2	teashirt zinc finger homeobox 2
1560227_at	0.866	0.0287563	1.69135	GDPD1	glycerophosphodiester phosphodiesterase domain containing 1
219031_s_at	0.866	0.028777	-1.03664	NIP7	NIP7, nucleolar pre-rRNA processing protein
238331_at	0.866	0.0287989	0.718064	SPRN	shadow of prion protein homolog (zebrafish)
213596_at	0.866	0.0288075	0.834088	CASP4	caspase 4
239380_at	0.866	0.0288145	0.877358	LINC01554	long intergenic non-protein coding RNA 1554
1559129_a_at	0.866	0.0288555	1.37043	MIRLET7DHG	MIRLET7D host gene
205674_x_at	0.866	0.0288574	0.733755	FXYD2	FXYD domain containing ion transport regulator 2
219200_at	0.866	0.0288666	-0.535665	FASTKD3	FAST kinase domains 3
1559790_at	0.866	0.0288708	-1.20096	LOC646241	uncharacterized LOC646241
228040_at	0.866	0.0288772	-0.840233	GLIDR	glioblastoma down-regulated RNA
201713_s_at	0.866	0.0289046	-0.347421	RANBP2	RAN binding protein 2
231249_at	0.866	0.0289225	-0.390283	SZT2	seizure threshold 2 homolog (mouse)
222662_at	0.866	0.0289584	1.00607	PPP1R3B	protein phosphatase 1 regulatory subunit 3B
223424_s_at	0.866	0.0289641	0.381502	ZSCAN21	zinc finger and SCAN domain containing 21
231922_at	0.866	0.0289755	-0.61076	ZNF276	zinc finger protein 276
231671_at	0.866	0.0290102	-1.02649	FGA	fibrinogen alpha chain
1553723_at	0.866	0.0290425	-1.27275	ADGRG3	adhesion G protein-coupled receptor G3
212362_at	0.866	0.029043	-0.396152	ATP2A2	ATPase sarcoplasmic/endoplasmic reticulum Ca2+ transporting 2
1563154_at	0.866	0.0290925	1.09114	LOC101927790	uncharacterized LOC101927790
1552897_a_at	0.866	0.0291028	-1.2246	KCNG3	potassium voltage-gated channel modifier subfamily G member 3
1562920_at	0.866	0.0291235	0.528235	LOC441086	uncharacterized LOC441086
206840_at	0.866	0.0291747	1.05923	AFM	afamin
220570_at	0.866	0.029189	1.51255	RETN	resistin
226028_at	0.866	0.0291995	1.38339	ROBO4	roundabout guidance receptor 4
239267_at	0.866	0.0292185	0.601015	NEK6	NIMA related kinase 6
227748_at	0.866	0.0292195	-0.762797	RBMXL1	RNA binding motif protein, X-linked like 1
211845_at	0.866	0.0292203	0.718065	NECTIN1	nectin cell adhesion molecule 1
240701_at	0.866	0.0292846	-0.774965	GSDMB	gasdermin B
229985_at	0.866	0.029337	1.55531	BTNL9	butyrophilin like 9
220705_s_at	0.866	0.029364	0.913118	ADAMTS7	ADAM metallopeptidase with thrombospondin type 1 motif 7
227932_at	0.866	0.0293658	-0.76281	ARIH2	ariadne RBR E3 ubiquitin protein ligase 2
214970_s_at	0.866	0.0293834	0.842686	ST6GAL1	ST6 beta-galactoside alpha-2,6-sialyltransferase 1
204580_at	0.866	0.0294144	-0.882846	MMP12	matrix metallopeptidase 12
202964_s_at	0.866	0.0294339	-0.529923	RFX5	regulatory factor X5
204370_at	0.866	0.0294463	-0.642337	CLP1	cleavage and polyadenylation factor I subunit 1
233880_at	0.866	0.0294965	-0.858027	RNF213	ring finger protein 213
232339_at	0.866	0.029526	1.37606	DCAF8	DDB1 and CUL4 associated factor 8
216489_at	0.866	0.0295798	-0.737988	LOC101927086	uncharacterized LOC101927086
237598_at	0.866	0.0295912	0.876684	SEC1P	secretory blood group 1, pseudogene
214703_s_at	0.866	0.0296069	0.346559	MAN2B2	mannosidase alpha class 2B member 2
202208_s_at	0.866	0.0296652	0.514294	ARL4C	ADP ribosylation factor like GTPase 4C
1554803_s_at	0.866	0.0296864	-0.746593	TRIM72	tripartite motif containing 72
235722_at	0.866	0.0297248	-0.465571	SYNJ2BP-COX16///SYNJ2BP	SYNJ2BP-COX16 readthrough///synaptojanin 2 binding protein
219830_at	0.866	0.0297406	1.01574	RAI1	retinoic acid induced 1
214199_at	0.866	0.0297775	1.09085	SFTPD	surfactant protein D
202473_x_at	0.866	0.0297946	-1.15434	HCFC1	host cell factor C1
1562621_at	0.866	0.0298314	-1.18728	LOC101927040	uncharacterized LOC101927040
1556167_at	0.866	0.0298515	1.88806	MROH2A	maestro heat like repeat family member 2A
240373_at	0.866	0.0298589	-1.6014	CACTIN	cactin, spliceosome C complex subunit
216459_x_at	0.866	0.0299091	2.191	DDR1-AS1	DDR1 antisense RNA 1 (head to head)
1561378_at	0.866	0.0299113	0.725141	C12orf42	chromosome 12 open reading frame 42
205726_at	0.866	0.0299153	0.480294	DIAPH2	diaphanous related formin 2
205001_s_at	0.866	0.029916	-0.439911	DDX3Y	DEAD-box helicase 3, Y-linked
231646_at	0.866	0.0299511	-1.226	DPCR1	diffuse panbronchiolitis critical region 1
242017_at	0.866	0.0299659	-0.424159	ZNF654	zinc finger protein 654
228280_at	0.866	0.030001	-1.35023	ZC3HAV1L	zinc finger CCCH-type containing, antiviral 1 like
219134_at	0.866	0.0300102	-1.01559	ADGRL4	adhesion G protein-coupled receptor L4
1569723_a_at	0.866	0.0300335	1.00332	SPIRE2	spire type actin nucleation factor 2
1569793_at	0.866	0.0301369	-0.778891	LOC101929372	uncharacterized LOC101929372
210306_at	0.866	0.0301457	-0.764129	L3MBTL1	l(3)mbt-like 1 (Drosophila)
237513_at	0.866	0.0302016	0.538951	PRSS58	protease, serine 58
204045_at	0.866	0.0302275	-0.53886	TCEAL1	transcription elongation factor A like 1
221941_at	0.866	0.0302464	0.801417	PAOX	polyamine oxidase (exo-N4-amino)
1557302_at	0.866	0.0302679	-0.565344	ZNF585B	zinc finger protein 585B
1553333_at	0.866	0.0302855	-1.05042	MAB21L3	mab-21 like 3
209580_s_at	0.866	0.0303262	-0.600637	MBD4	methyl-CpG binding domain 4, DNA glycosylase
208840_s_at	0.866	0.0303443	-0.441653	G3BP2	G3BP stress granule assembly factor 2
1560464_at	0.866	0.030372	1.51649	TSPAN10	tetraspanin 10
204540_at	0.866	0.0304023	0.766191	EEF1A2	eukaryotic translation elongation factor 1 alpha 2
228476_at	0.866	0.0304295	0.542427	CCDC191	coiled-coil domain containing 191
214664_at	0.866	0.0304377	-1.10372	PAICS	phosphoribosylaminoimidazole carboxylase; phosphoribosylaminoimidazolesuccinocarboxamide synthase
220643_s_at	0.866	0.0305024	-0.6777	FAIM	Fas apoptotic inhibitory molecule
222481_at	0.866	0.0305067	-1.04742	TIMM10B	translocase of inner mitochondrial membrane 10 homolog B (yeast)
1564282_a_at	0.866	0.0305075	0.629117	LINC00491	long intergenic non-protein coding RNA 491
1557862_at	0.866	0.0305274	-1.46844	LOC654841	uncharacterized LOC654841
223303_at	0.866	0.0305334	-0.980495	FERMT3	fermitin family member 3
223745_at	0.866	0.0305661	-1.43312	C16orf95	chromosome 16 open reading frame 95
223915_at	0.866	0.030599	-1.51285	BCOR	BCL6 corepressor
223489_x_at	0.866	0.0306122	-0.633311	EXOSC3	exosome component 3
226214_at	0.866	0.0306224	0.303119	GDE1	glycerophosphodiester phosphodiesterase 1
203153_at	0.866	0.0306557	1.86166	IFIT1	interferon induced protein with tetratricopeptide repeats 1
232020_at	0.866	0.0307344	-0.807387	SMURF2	SMAD specific E3 ubiquitin protein ligase 2
213068_at	0.866	0.0307645	-0.661248	DPT	dermatopontin
206848_at	0.866	0.0308106	-0.522417	COX20	COX20, cytochrome c oxidase assembly factor
211692_s_at	0.866	0.0308755	0.920407	MIR3190///MIR3191///BBC3	microRNA 3190///microRNA 3191///BCL2 binding component 3
220793_at	0.866	0.030894	-0.9206	SAGE1	sarcoma antigen 1
1555509_a_at	0.866	0.0309064	0.863133	SLC25A41	solute carrier family 25 member 41
1552648_a_at	0.866	0.0309229	-0.570675	TNFRSF10A	TNF receptor superfamily member 10a
233514_x_at	0.866	0.0310599	-1.10402	TEX11	testis expressed 11
32259_at	0.866	0.0310845	0.561766	EZH1	enhancer of zeste 1 polycomb repressive complex 2 subunit
243093_at	0.866	0.0311517	-0.502747	C2orf49	chromosome 2 open reading frame 49
215424_s_at	0.866	0.0311729	0.308912	SNW1	SNW domain containing 1
223214_s_at	0.866	0.0312099	-0.598257	ZHX1	zinc fingers and homeoboxes 1
230650_at	0.866	0.0312112	1.23093	SLCO5A1	solute carrier organic anion transporter family member 5A1
242953_at	0.866	0.0312165	-1.04113	ZNF234	zinc finger protein 234
235927_at	0.866	0.0312471	0.909593	XPO1	exportin 1
1555748_x_at	0.866	0.0312799	1.09824	CD79B	CD79b molecule
224938_at	0.866	0.0312846	-0.844422	NUFIP2	NUFIP2, FMR1 interacting protein 2
202981_x_at	0.866	0.0313222	0.608545	SIAH1	siah E3 ubiquitin protein ligase 1
240667_at	0.866	0.0313736	-1.74262	SERP2	stress-associated endoplasmic reticulum protein family member 2
210881_s_at	0.866	0.0313794	1.21743	INS-IGF2///IGF2	INS-IGF2 readthrough///insulin like growth factor 2
218868_at	0.866	0.0313931	-0.554795	ACTR3B	ARP3 actin related protein 3 homolog B
1561311_at	0.866	0.0314022	1.58879	LOC101927876	uncharacterized LOC101927876
1555682_at	0.866	0.0314266	-0.993155	OTUB2	OTU deubiquitinase, ubiquitin aldehyde binding 2
242618_at	0.866	0.031446	-0.825485	HCG18	HLA complex group 18 (non-protein coding)
1558142_at	0.866	0.0314498	-0.483476	TNRC6B	trinucleotide repeat containing 6B
224900_at	0.866	0.0314623	-0.349181	ANKFY1	ankyrin repeat and FYVE domain containing 1
206578_at	0.866	0.0315294	1.10696	NKX2-5	NK2 homeobox 5
1563842_at	0.866	0.0315492	0.732021	PIGG	phosphatidylinositol glycan anchor biosynthesis class G
233050_at	0.866	0.0315633	1.50856	SOGA3///KIAA0408	SOGA family member 3///KIAA0408
1554288_at	0.866	0.0315645	-1.57793	FAM160B1	family with sequence similarity 160 member B1
227380_x_at	0.866	0.0316039	-0.960597	METTL26	methyltransferase like 26
223928_s_at	0.866	0.0316348	0.841992	GUCA1C	guanylate cyclase activator 1C
231617_at	0.866	0.0316879	-1.47804	TEX33	testis expressed 33
226498_at	0.866	0.0316944	0.553802	FLT1	fms related tyrosine kinase 1
235025_at	0.866	0.0316967	-0.570402	WDR89	WD repeat domain 89
232014_at	0.866	0.0317023	-0.814534	ZNF30	zinc finger protein 30
1567257_at	0.866	0.0317238	-1.21718	OR1J2	olfactory receptor family 1 subfamily J member 2
213222_at	0.866	0.0317331	-0.647016	PLCB1	phospholipase C beta 1
226868_at	0.866	0.0317542	-1.13532	GXYLT1	glucoside xylosyltransferase 1
215305_at	0.866	0.03177	0.650544	PDGFRA	platelet derived growth factor receptor alpha
1558097_at	0.866	0.0318201	-0.786443	PRR14L	proline rich 14 like
208277_at	0.866	0.0318277	0.537903	PITX3	paired like homeodomain 3
1558557_at	0.866	0.0318413	1.30659	C16orf62	chromosome 16 open reading frame 62
221959_at	0.866	0.0318467	1.38372	FAM110B	family with sequence similarity 110 member B
217452_s_at	0.866	0.0318648	1.69006	B3GALT2	beta-1,3-galactosyltransferase 2
239777_at	0.866	0.0318667	1.56101	LINC01588	long intergenic non-protein coding RNA 1588
210445_at	0.866	0.031871	1.09517	FABP6	fatty acid binding protein 6
223535_at	0.866	0.0319575	-0.691107	NUDT12	nudix hydrolase 12
222712_s_at	0.866	0.0319727	-0.897102	MUC13	mucin 13, cell surface associated
206034_at	0.866	0.0319989	-0.641821	SERPINB8	serpin family B member 8
1552327_at	0.866	0.0320165	-0.986076	ARMCX4	armadillo repeat containing, X-linked 4
237540_at	0.866	0.0320247	1.40094	LINC00644	long intergenic non-protein coding RNA 644
244686_at	0.866	0.0320264	-0.684858	TCOF1	treacle ribosome biogenesis factor 1
244708_at	0.866	0.03203	0.879413	SCN8A	sodium voltage-gated channel alpha subunit 8
204684_at	0.866	0.0320738	0.614941	NPTX1	neuronal pentraxin 1
237848_at	0.866	0.0320824	1.6568	LOC100996671	uncharacterized LOC100996671
1557565_a_at	0.866	0.0321133	-0.771496	ALKBH3-AS1	ALKBH3 antisense RNA 1
239377_at	0.866	0.0321323	-0.956021	EIF1AD	eukaryotic translation initiation factor 1A domain containing
223223_at	0.866	0.0321405	-0.39204	ARV1	ARV1 homolog, fatty acid homeostasis modulator
1556004_at	0.866	0.032148	1.62337	LOC101928817	uncharacterized LOC101928817
200779_at	0.866	0.0321678	0.517344	ATF4	activating transcription factor 4
219187_at	0.866	0.0321958	-0.579803	FKBPL	FK506 binding protein like
202426_s_at	0.866	0.0322052	0.505813	RXRA	retinoid X receptor alpha
232086_at	0.866	0.0322181	-1.61856	PIK3C3	phosphatidylinositol 3-kinase catalytic subunit type 3
230311_s_at	0.866	0.0322272	-1.18444	PRDM6	PR/SET domain 6
235255_at	0.866	0.0322598	-1.22076	ATP6V0A2	ATPase H+ transporting V0 subunit a2
220521_s_at	0.866	0.0322836	-1.05927	ATG16L1	autophagy related 16 like 1
238214_at	0.866	0.0323345	-1.19542	LRRC69	leucine rich repeat containing 69
230971_x_at	0.866	0.0323373	-1.12034	GLTPD2	glycolipid transfer protein domain containing 2
231303_at	0.866	0.0323469	1.32824	LINC00158	long intergenic non-protein coding RNA 158
225841_at	0.866	0.0323687	-0.667484	HENMT1	HEN1 methyltransferase homolog 1
215061_at	0.866	0.0324174	0.756118	METTL10	methyltransferase like 10
1557502_at	0.866	0.0324194	0.536135	PCCB	propionyl-CoA carboxylase beta subunit
1554008_at	0.866	0.0324395	1.03109	OSMR	oncostatin M receptor
205534_at	0.866	0.0324554	-0.740088	PCDH7	protocadherin 7
222135_at	0.866	0.0325261	1.75769	ZNF814	zinc finger protein 814
235396_at	0.866	0.0325278	-0.357022	TANGO2	transport and golgi organization 2 homolog
224223_s_at	0.866	0.0325759	1.26116	PDE11A	phosphodiesterase 11A
1557685_at	0.866	0.0325778	1.17287	ASAP1-IT2	ASAP1 intronic transcript 2
1553787_at	0.866	0.0325914	-0.595071	C11orf45	chromosome 11 open reading frame 45
1563868_a_at	0.866	0.0325977	0.84594	SPATA31E1	SPATA31 subfamily E member 1
227332_at	0.866	0.0326103	-1.01448	PXN-AS1	PXN antisense RNA 1
215404_x_at	0.866	0.0326347	-0.614759	FGFR1	fibroblast growth factor receptor 1
1559923_at	0.866	0.0326552	-1.72528	GRIK1	glutamate ionotropic receptor kainate type subunit 1
217186_at	0.866	0.0326665	-1.33959	ZNF259P1	zinc finger protein 259 pseudogene 1
1559494_at	0.866	0.0326684	-1.31243	SLC35G2	solute carrier family 35 member G2
223311_s_at	0.866	0.032683	0.388796	MTA3	metastasis associated 1 family member 3
235225_at	0.866	0.0326848	0.728813	SCN2B	sodium voltage-gated channel beta subunit 2
204439_at	0.866	0.0326917	0.940932	IFI44L	interferon induced protein 44 like
207485_x_at	0.866	0.032715	0.861142	BTN3A1	butyrophilin subfamily 3 member A1
220869_at	0.866	0.0327259	1.01371	UBA6	ubiquitin like modifier activating enzyme 6
231609_at	0.866	0.0327295	-0.579012	C10orf82	chromosome 10 open reading frame 82
1558541_at	0.866	0.0327359	1.81531	LOC101927137///KIAA1456	uncharacterized LOC101927137///KIAA1456
232851_at	0.866	0.0327554	1.3501	FBXO3	F-box protein 3
214696_at	0.866	0.0327573	-0.905511	MIR22///MIR22HG	microRNA 22///MIR22 host gene
227864_s_at	0.866	0.0328241	0.293279	MVB12A	multivesicular body subunit 12A
203620_s_at	0.866	0.0328559	0.530081	FCHSD2	FCH and double SH3 domains 2
210538_s_at	0.866	0.0328583	1.31094	BIRC3	baculoviral IAP repeat containing 3
205264_at	0.866	0.0328827	-0.594329	CD3EAP	CD3e molecule associated protein
1554629_at	0.866	0.0328925	1.08251	EPHA7	EPH receptor A7
209383_at	0.866	0.0329155	2.28797	DDIT3	DNA damage inducible transcript 3
211131_s_at	0.866	0.0329255	-1.57395	EDA	ectodysplasin A
221158_at	0.866	0.0329295	-0.401906	PAXBP1	PAX3 and PAX7 binding protein 1
1560920_s_at	0.866	0.0329339	1.26969	LOC102725382	uncharacterized LOC102725382
229175_at	0.866	0.0329736	-0.457082	SMYD4	SET and MYND domain containing 4
220154_at	0.866	0.0330375	0.472321	DST	dystonin
222270_at	0.866	0.0330409	-0.644967	PPP4R3B	protein phosphatase 4 regulatory subunit 3B
207054_at	0.866	0.0330549	-1.34011	IMPG1	interphotoreceptor matrix proteoglycan 1
216473_x_at	0.866	0.0330766	0.85723	DUX4L24///DBET///LOC100291626///DUX4///LOC100288289///DUX4L2///DUX4L3///DUX4L5///DUX4L6///DUX4L7///LOC652301///DUX4L4///DUX4L8///DUX4L1	double homeobox 4 like 24///D4Z4 binding element transcript (non-protein coding)///double homeobox protein 4-like///double homeobox 4///double homeobox protein 4-like protein 2-like///double homeobox 4 like 2///double homeobox 4 like 3///double homeobox 4 like 5///double homeobox 4 like 6///double homeobox 4 like 7///double homeobox protein 4-like protein 4-like///double homeobox 4 like 4///doubl…
226576_at	0.866	0.0331077	-0.491086	ARHGAP26	Rho GTPase activating protein 26
201498_at	0.866	0.0331151	-0.684249	USP7	ubiquitin specific peptidase 7
236138_at	0.866	0.033142	-1.49848	LMBRD2	LMBR1 domain containing 2
205020_s_at	0.866	0.0331618	0.861518	ARL4A	ADP ribosylation factor like GTPase 4A
1553482_at	0.866	0.0331642	1.00902	C15orf32	chromosome 15 open reading frame 32
243761_at	0.866	0.0331752	-0.672694	LOC102723899///CLDN12	pituitary tumor-transforming gene 1 protein-interacting protein///claudin 12
222101_s_at	0.866	0.0332069	1.51533	DCHS1	dachsous cadherin-related 1
235343_at	0.866	0.0332429	-2.04652	VASH2	vasohibin 2
235741_at	0.866	0.0332429	0.946331	PPIA	peptidylprolyl isomerase A
207199_at	0.866	0.0332508	1.12563	TERT	telomerase reverse transcriptase
204253_s_at	0.866	0.0332582	-0.518751	VDR	vitamin D (1,25- dihydroxyvitamin D3) receptor
200753_x_at	0.866	0.0332698	-0.566167	MIR636///SRSF2	microRNA 636///serine and arginine rich splicing factor 2
234367_x_at	0.866	0.0332833	1.00075	TMPRSS6	transmembrane protease, serine 6
1563809_a_at	0.866	0.0332875	-0.971388	MCF2L	MCF.2 cell line derived transforming sequence like
227232_at	0.866	0.0332885	-1.08983	EVL	Enah/Vasp-like
218590_at	0.866	0.0333132	-0.763093	C10orf2	chromosome 10 open reading frame 2
209672_s_at	0.866	0.0333483	-0.73426	MIOS	meiosis regulator for oocyte development
226601_at	0.866	0.033357	-0.446728	SLC30A7	solute carrier family 30 member 7
224288_x_at	0.866	0.0333654	-0.459628	FKSG49	FKSG49
201329_s_at	0.866	0.0334052	0.849859	ETS2	ETS proto-oncogene 2, transcription factor
223758_s_at	0.866	0.0334114	-1.0683	GTF2H2C///GTF2H2B///GTF2H2	GTF2H2 family member C///general transcription factor IIH subunit 2B (pseudogene)///general transcription factor IIH subunit 2
212029_s_at	0.866	0.0334287	1.23024	PTOV1-AS2	PTOV1 antisense RNA 2
228113_at	0.866	0.0334627	-1.34515	RAB37	RAB37, member RAS oncogene family
232689_at	0.866	0.0334849	0.62555	LOC284561	uncharacterized LOC284561
207442_at	0.866	0.033486	-2.33326	CSF3	colony stimulating factor 3
206732_at	0.866	0.033525	1.14953	SLITRK3	SLIT and NTRK like family member 3
203595_s_at	0.866	0.0335285	-0.6459	IFIT5	interferon induced protein with tetratricopeptide repeats 5
238127_at	0.866	0.0335296	-1.67141	GAS6-AS1	GAS6 antisense RNA 1
222667_s_at	0.866	0.0335343	-0.300569	ASH1L	ASH1 like histone lysine methyltransferase
1564684_at	0.866	0.0335492	-0.902037	BTN2A2	butyrophilin subfamily 2 member A2
223115_at	0.866	0.0335789	-0.602075	MED17	mediator complex subunit 17
200697_at	0.866	0.0335815	0.377859	HK1	hexokinase 1
204956_at	0.866	0.033586	-0.546046	MTAP	methylthioadenosine phosphorylase
1559645_at	0.866	0.0335872	0.646205	LINC00184	long intergenic non-protein coding RNA 184
228948_at	0.866	0.0335898	-0.723724	EPHA4	EPH receptor A4
1569670_at	0.866	0.0335959	0.659351	PP12613	uncharacterized LOC100192379
225754_at	0.866	0.0336293	-0.421013	AP1G1	adaptor related protein complex 1 gamma 1 subunit
242429_at	0.866	0.0336324	-0.433958	ZNF567	zinc finger protein 567
201081_s_at	0.866	0.0336372	-0.391967	PIP4K2B	phosphatidylinositol-5-phosphate 4-kinase type 2 beta
220656_at	0.866	0.0336894	1.59337	NAA16	N(alpha)-acetyltransferase 16, NatA auxiliary subunit
213725_x_at	0.866	0.0336972	-1.31105	XYLT1	xylosyltransferase 1
218244_at	0.866	0.0337247	-0.671017	NOL8	nucleolar protein 8
234967_at	0.866	0.033742	-0.848353	IL6ST	interleukin 6 signal transducer
236037_at	0.866	0.0337696	1.33663	ARFGEF3	ARFGEF family member 3
229738_at	0.866	0.0338067	1.01134	DNAH10	dynein axonemal heavy chain 10
204075_s_at	0.866	0.0338135	-0.588148	CEP104	centrosomal protein 104
227045_at	0.866	0.0338137	-0.809615	ZNF614	zinc finger protein 614
243426_at	0.866	0.0339109	-0.785185	LINC00667	long intergenic non-protein coding RNA 667
204488_at	0.866	0.0339456	-0.421646	DOLK	dolichol kinase
216536_at	0.866	0.0339605	0.775672	OR7E19P	olfactory receptor family 7 subfamily E member 19 pseudogene
236188_s_at	0.866	0.0339848	1.2668	NAP1L4	nucleosome assembly protein 1 like 4
223150_s_at	0.866	0.0340146	0.368776	PTPN23	protein tyrosine phosphatase, non-receptor type 23
226518_at	0.866	0.0340149	-0.751867	KCTD10	potassium channel tetramerization domain containing 10
218712_at	0.866	0.0340344	-0.548681	C1orf109	chromosome 1 open reading frame 109
209328_x_at	0.866	0.0340506	0.54329	HIGD2A	HIG1 hypoxia inducible domain family member 2A
205456_at	0.866	0.0340855	-1.12903	CD3E	CD3e molecule
218496_at	0.866	0.0341072	-0.400505	RNASEH1	ribonuclease H1
228670_at	0.866	0.0341169	-0.65438	TEP1	telomerase associated protein 1
1554202_x_at	0.866	0.0341183	0.542041	CABP4	calcium binding protein 4
1568894_at	0.866	0.034122	0.451366	LOC101929007	WAS/WASL-interacting protein family member 1
203543_s_at	0.866	0.0341363	1.37648	KLF9	Kruppel like factor 9
213260_at	0.866	0.0341697	-0.57841	FOXC1	forkhead box C1
236656_s_at	0.866	0.0341713	0.382509	LOC100288911	uncharacterized LOC100288911
205095_s_at	0.866	0.034173	-0.367083	ATP6V0A1	ATPase H+ transporting V0 subunit a1
240011_at	0.866	0.0342052	1.27847	TTBK2	tau tubulin kinase 2
32099_at	0.866	0.0342165	-0.362571	SAFB2	scaffold attachment factor B2
200053_at	0.866	0.034298	0.273273	SPAG7	sperm associated antigen 7
211616_s_at	0.866	0.0343	-1.20084	HTR2A	5-hydroxytryptamine receptor 2A
1556355_x_at	0.866	0.0343064	-0.685146	RGL3	ral guanine nucleotide dissociation stimulator like 3
216944_s_at	0.866	0.0343475	-1.65888	ITPR1	inositol 1,4,5-trisphosphate receptor type 1
205052_at	0.866	0.0343492	0.526551	AUH	AU RNA binding methylglutaconyl-CoA hydratase
1556401_a_at	0.866	0.0343812	0.872231	LOC105378589	uncharacterized LOC105378589
232162_at	0.866	0.0343896	-0.478394	ZNF696	zinc finger protein 696
208597_at	0.866	0.0344156	-1.05346	CNTF	ciliary neurotrophic factor
64418_at	0.866	0.0344347	-0.457563	SYNRG	synergin, gamma
1559344_at	0.866	0.0344503	1.53518	LOC101929064	uncharacterized LOC101929064
239518_at	0.866	0.0344527	1.09042	LOC102725022	uncharacterized LOC102725022
225048_at	0.866	0.0344884	-0.652221	PHF10	PHD finger protein 10
222825_at	0.866	0.0345659	-0.762592	OTUD6B	OTU domain containing 6B
242133_s_at	0.866	0.034578	-1.32641	LOC654342///LOC645166	lymphocyte-specific protein 1 pseudogene///lymphocyte-specific protein 1 pseudogene
242393_x_at	0.866	0.0345879	-0.670754	AGAP6	ArfGAP with GTPase domain, ankyrin repeat and PH domain 6
209204_at	0.866	0.0345911	0.492152	LMO4	LIM domain only 4
217547_x_at	0.866	0.0346099	-0.710902	ZNF675	zinc finger protein 675
215863_at	0.866	0.0346285	1.3059	TFR2	transferrin receptor 2
235527_at	0.866	0.0346404	1.23533	DLGAP1	DLG associated protein 1
224574_at	0.866	0.0346716	0.329993	RNASEK-C17orf49///C17orf49	RNASEK-C17orf49 readthrough///chromosome 17 open reading frame 49
238851_at	0.866	0.0347536	1.12408	ANKRD13A	ankyrin repeat domain 13A
1560260_at	0.866	0.0347659	1.49487	LOC285593	uncharacterized LOC285593
215594_at	0.866	0.0347769	1.48234	ERV9-1	endogenous retrovirus group 9 member 1
212267_at	0.866	0.0347889	-0.703059	WAPL	WAPL cohesin release factor
203115_at	0.866	0.0348598	-1.49407	FECH	ferrochelatase
209850_s_at	0.866	0.0348628	-1.64491	CDC42EP2	CDC42 effector protein 2
1554021_a_at	0.866	0.0348702	-0.713152	ZNF12	zinc finger protein 12
207513_s_at	0.866	0.0348796	-0.703756	ZNF189	zinc finger protein 189
214849_at	0.866	0.0349023	-0.430689	KCTD20	potassium channel tetramerization domain containing 20
244766_at	0.866	0.0349169	-0.555859	LOC102723773///LOC101060604///LOC101060596///LOC101060386///SMG1P7///NPIPA5///SMG1P3///NPIPB5///SMG1P1///LOC613037///SMG1P5///BOLA2///SMG1P2///NPIPB4///SLC7A5P1///SMG1	serine/threonine-protein kinase SMG1-like///putative L-type amino acid transporter 1-like protein IMAA///serine/threonine-protein kinase SMG1-like///putative uncharacterized SMG1-like protein///SMG1P7, nonsense mediated mRNA decay associated PI3K related kinase pseudogene 7///nuclear pore complex interacting protein family member A5///SMG1P3, nonsense mediated mRNA decay associated PI3K related k…
236890_at	0.866	0.0350496	1.03649	MTG2	mitochondrial ribosome associated GTPase 2
230342_at	0.866	0.0350656	2.01446	FOXK1	forkhead box K1
1560695_at	0.866	0.0351166	-1.33213	QTRT2	queuine tRNA-ribosyltransferase accessory subunit 2
235818_at	0.866	0.0351725	1.16061	VSTM1	V-set and transmembrane domain containing 1
218361_at	0.866	0.035199	0.757961	GOLPH3L	golgi phosphoprotein 3 like
203929_s_at	0.866	0.0352201	-0.707179	MAPT	microtubule associated protein tau
233883_at	0.866	0.0352211	0.685246	SNX24	sorting nexin 24
221594_at	0.866	0.0352218	0.655725	RBM48	RNA binding motif protein 48
1555807_a_at	0.866	0.0352402	-0.933443	MOG	myelin oligodendrocyte glycoprotein
1555136_at	0.866	0.0352462	1.5559	FGD6	FYVE, RhoGEF and PH domain containing 6
213019_at	0.866	0.035267	-1.02604	RANBP6	RAN binding protein 6
229993_at	0.866	0.0353013	-0.771415	ZCCHC3	zinc finger CCHC-type containing 3
213938_at	0.866	0.0353148	1.69583	ERC2	ELKS/RAB6-interacting/CAST family member 2
224785_at	0.866	0.0353149	0.669805	UBALD2	UBA like domain containing 2
207404_s_at	0.866	0.0353461	0.768066	HTR1E	5-hydroxytryptamine receptor 1E
1555971_s_at	0.866	0.0353571	-0.422527	FBXO28	F-box protein 28
234787_at	0.866	0.0353741	-0.663757	DKFZp564H213	uncharacterized LOC440432
1565637_at	0.866	0.0353842	1.32091	PMP22	peripheral myelin protein 22
243062_at	0.866	0.0354204	1.17605	FLCN	folliculin
226250_at	0.866	0.0355232	0.483777	ZBTB20	zinc finger and BTB domain containing 20
1561021_at	0.866	0.035524	-1.58557	LOC105371307	uncharacterized LOC105371307
204013_s_at	0.866	0.0355536	1.69041	LCMT2	leucine carboxyl methyltransferase 2
238962_at	0.866	0.035564	-1.86597	ZNF681	zinc finger protein 681
213793_s_at	0.866	0.0355709	-0.513967	HOMER1	homer scaffolding protein 1
230933_at	0.866	0.0355889	-0.684762	DSTN	destrin, actin depolymerizing factor
232822_x_at	0.866	0.0355988	0.716886	LINC00629	long intergenic non-protein coding RNA 629
231962_at	0.866	0.0356346	0.768916	AP4B1	adaptor related protein complex 4 beta 1 subunit
235888_at	0.866	0.0356529	-1.26598	GUSBP1///GUSBP4	glucuronidase, beta pseudogene 1///glucuronidase, beta pseudogene 4
227032_at	0.866	0.0356714	-0.506808	PLXNA2	plexin A2
227105_at	0.866	0.0356763	-0.547797	CSPP1	centrosome and spindle pole associated protein 1
202544_at	0.866	0.035688	-0.400157	GMFB	glia maturation factor beta
203578_s_at	0.866	0.0356914	-0.632989	SLC7A6	solute carrier family 7 member 6
203831_at	0.866	0.0357191	0.472772	R3HDM2	R3H domain containing 2
208719_s_at	0.866	0.0357937	0.398079	DDX17	DEAD-box helicase 17
203008_x_at	0.866	0.0358018	-0.54832	TXNDC9	thioredoxin domain containing 9
214668_at	0.866	0.0358055	-0.549051	SPRYD7	SPRY domain containing 7
224761_at	0.866	0.0358227	0.57351	GNA13	G protein subunit alpha 13
225724_at	0.866	0.0358493	-0.522137	PSMA3-AS1	PSMA3 antisense RNA 1
204220_at	0.866	0.0358542	0.666687	GMFG	glia maturation factor gamma
224157_at	0.866	0.0358628	1.04453	KAAG1	kidney associated antigen 1
204391_x_at	0.866	0.0358662	0.469196	TRIM24	tripartite motif containing 24
218490_s_at	0.866	0.035886	-0.943559	ZNF302	zinc finger protein 302
1555349_a_at	0.866	0.0359163	1.30003	ITGB2	integrin subunit beta 2
1561294_a_at	0.866	0.0359267	1.41081	LOC100128554	uncharacterized LOC100128554
1555793_a_at	0.866	0.0359422	-0.824716	ZFP82	ZFP82 zinc finger protein
231234_at	0.866	0.0359428	-1.00812	CTSC	cathepsin C
216945_x_at	0.866	0.0359458	-0.62542	PASK	PAS domain containing serine/threonine kinase
228286_at	0.866	0.0359509	-0.738054	GEN1	GEN1, Holliday junction 5' flap endonuclease
238837_at	0.866	0.0359585	0.686117	PHF8	PHD finger protein 8
239838_at	0.866	0.0359689	0.755754	ZNF776	zinc finger protein 776
240719_at	0.866	0.0360353	0.919558	ISM1-AS1	ISM1 antisense RNA 1
240230_s_at	0.866	0.0360641	-1.53108	AGAP9	ArfGAP with GTPase domain, ankyrin repeat and PH domain 9
242919_at	0.866	0.036089	-0.589788	ZNF253	zinc finger protein 253
1562537_at	0.866	0.0361002	1.04963	FCER1A	Fc fragment of IgE receptor Ia
225380_at	0.866	0.0361173	-1.05541	PKDCC	protein kinase domain containing, cytoplasmic
231295_at	0.866	0.0361173	1.07733	ME3	malic enzyme 3
1560493_a_at	0.866	0.0361275	0.669697	CPXCR1	CPX chromosome region, candidate 1
1562391_at	0.866	0.0361348	-1.70362	B3GALNT2	beta-1,3-N-acetylgalactosaminyltransferase 2
1559228_at	0.866	0.0361438	0.922406	CLU	clusterin
204890_s_at	0.866	0.0361747	-1.22912	LCK	LCK proto-oncogene, Src family tyrosine kinase
1552813_at	0.866	0.0361965	1.0383	KLF14	Kruppel like factor 14
210303_at	0.866	0.0362452	1.64045	MAB21L2	mab-21 like 2
239023_at	0.866	0.0362633	-0.839115	CDC42SE1	CDC42 small effector 1
207815_at	0.866	0.0362651	-2.01649	PF4V1	platelet factor 4 variant 1
226413_at	0.866	0.0363027	-0.489361	LINC00938	long intergenic non-protein coding RNA 938
1570226_at	0.866	0.036341	-1.24223	LOC101927124	uncharacterized LOC101927124
219449_s_at	0.866	0.0363428	-0.551171	TMEM70	transmembrane protein 70
241122_s_at	0.866	0.0363622	0.942285	MUSK	muscle associated receptor tyrosine kinase
208804_s_at	0.866	0.0363882	-0.817025	SRSF6	serine and arginine rich splicing factor 6
1556064_at	0.866	0.0364107	-1.335	LOC284926	uncharacterized LOC284926
205087_at	0.866	0.0364165	-0.571761	RWDD3	RWD domain containing 3
213845_at	0.866	0.0364254	0.69663	GRIK2	glutamate ionotropic receptor kainate type subunit 2
210640_s_at	0.866	0.036426	-1.17004	GPER1	G protein-coupled estrogen receptor 1
213082_s_at	0.866	0.0364451	0.358612	SLC35D2	solute carrier family 35 member D2
213387_at	0.866	0.0364582	-0.444123	ATAD2B	ATPase family, AAA domain containing 2B
222924_at	0.866	0.0364737	-0.515406	SLMAP	sarcolemma associated protein
240039_at	0.866	0.0364741	0.668631	PLA2R1	phospholipase A2 receptor 1
205107_s_at	0.866	0.0364815	-0.381691	EFNA4	ephrin A4
204337_at	0.866	0.036508	-1.35871	RGS4	regulator of G-protein signaling 4
214861_at	0.866	0.0365168	-1.11737	KDM4C	lysine demethylase 4C
1561290_at	0.866	0.0365227	1.31875	LOC339622	uncharacterized LOC339622
35846_at	0.866	0.0365685	0.517485	THRA	thyroid hormone receptor, alpha
237313_at	0.866	0.0365807	1.24995	C1QTNF1-AS1	C1QTNF1 antisense RNA 1
1553726_s_at	0.866	0.0365841	0.623409	TBC1D32	TBC1 domain family member 32
219916_s_at	0.866	0.0365861	0.654439	RNF39	ring finger protein 39
1565716_at	0.866	0.036611	-0.481358	FUS	FUS RNA binding protein
210567_s_at	0.866	0.0366603	-0.660968	SKP2	S-phase kinase-associated protein 2, E3 ubiquitin protein ligase
1553555_at	0.866	0.0366702	1.12743	TAS2R38	taste 2 receptor member 38
1561452_at	0.866	0.0367526	-1.37146	LOC101928551	uncharacterized LOC101928551
216392_s_at	0.866	0.0367541	-0.347839	SEC23IP	SEC23 interacting protein
1555908_at	0.866	0.0368032	0.417974	FAM120A	family with sequence similarity 120A
220496_at	0.866	0.0368179	1.1491	CLEC1B	C-type lectin domain family 1 member B
233504_at	0.866	0.0368465	1.46113	C9orf84	chromosome 9 open reading frame 84
229899_s_at	0.866	0.0368755	-0.807812	ZFAS1	ZNFX1 antisense RNA 1
219526_at	0.866	0.0368778	-0.727995	C14orf169	chromosome 14 open reading frame 169
219142_at	0.866	0.0368938	-0.622044	RASL11B	RAS like family 11 member B
243355_at	0.866	0.0369032	-1.31547	DARS-AS1	DARS antisense RNA 1
221950_at	0.866	0.0369043	1.33641	EMX2	empty spiracles homeobox 2
234981_x_at	0.866	0.0369087	-0.440108	CMBL	carboxymethylenebutenolidase homolog
222717_at	0.866	0.03694	-0.74978	SDPR	serum deprivation response
221457_s_at	0.866	0.0369463	0.778769	BTNL2	butyrophilin like 2
241863_x_at	0.866	0.0369484	-0.742363	TTC14	tetratricopeptide repeat domain 14
222811_at	0.866	0.0369683	-0.697104	CMTR2	cap methyltransferase 2
235378_at	0.866	0.0370039	0.860603	FAM161B	family with sequence similarity 161 member B
1559924_at	0.866	0.0370113	0.734414	LOC102723757	uncharacterized LOC102723757
206869_at	0.866	0.0370217	0.60786	CHAD	chondroadherin
244334_at	0.866	0.0370295	-0.440295	TRAM1L1	translocation associated membrane protein 1-like 1
214492_at	0.866	0.0370602	-1.41754	SGCD	sarcoglycan delta
208264_s_at	0.866	0.0370893	-0.538551	EIF3J	eukaryotic translation initiation factor 3 subunit J
1559880_at	0.866	0.0371165	1.38726	LZTS1-AS1	LZTS1 antisense RNA 1
221004_s_at	0.866	0.0371479	0.305627	ITM2C	integral membrane protein 2C
215011_at	0.866	0.0372069	-0.545256	SNHG3///SNORA73A	small nucleolar RNA host gene 3///small nucleolar RNA, H/ACA box 73A
204258_at	0.866	0.0372773	-0.426809	CHD1	chromodomain helicase DNA binding protein 1
233905_at	0.866	0.0373282	1.07435	SUN5	Sad1 and UNC84 domain containing 5
230371_at	0.866	0.0373406	1.1094	HPS6	HPS6, biogenesis of lysosomal organelles complex 2 subunit 3
203801_at	0.866	0.0373842	-0.540159	MRPS14	mitochondrial ribosomal protein S14
241024_at	0.866	0.0373978	-1.50365	KHDC1	KH homology domain containing 1
203471_s_at	0.866	0.037435	1.0812	PLEK	pleckstrin
217384_x_at	0.866	0.0375039	1.37231	LOC100293211	uncharacterized LOC100293211
209815_at	0.866	0.0375226	-0.6144	PTCH1	patched 1
238275_at	0.866	0.0375231	-1.26168	HAP1	huntingtin associated protein 1
238854_at	0.866	0.0375279	-1.14428	NRAV	negative regulator of antiviral response (non-protein coding)
207474_at	0.866	0.037573	-1.5964	SNRK	SNF related kinase
1554773_at	0.866	0.0375748	0.557133	WFIKKN2	WAP, follistatin/kazal, immunoglobulin, kunitz and netrin domain containing 2
208673_s_at	0.866	0.0375751	-0.908852	SRSF3	serine and arginine rich splicing factor 3
207458_at	0.866	0.0376052	-0.489955	RHPN1-AS1	RHPN1 antisense RNA 1 (head to head)
221786_at	0.866	0.0376768	-0.743483	C6orf120	chromosome 6 open reading frame 120
209305_s_at	0.866	0.0376937	0.713782	GADD45B	growth arrest and DNA damage inducible beta
1556901_s_at	0.866	0.0377058	0.957902	APCDD1L-AS1	APCDD1L antisense RNA 1 (head to head)
221234_s_at	0.866	0.0377124	0.661837	BACH2	BTB domain and CNC homolog 2
243719_at	0.866	0.0377205	1.00257	STK19	serine/threonine kinase 19
236686_at	0.866	0.0377876	-0.834608	MVK	mevalonate kinase
1563860_at	0.866	0.037818	1.1589	LOC400965	uncharacterized LOC400965
237867_s_at	0.866	0.0378352	-1.19757	PID1	phosphotyrosine interaction domain containing 1
211263_s_at	0.866	0.0378643	-0.961241	PCSK6	proprotein convertase subtilisin/kexin type 6
221771_s_at	0.866	0.0378684	-0.354558	MPHOSPH8	M-phase phosphoprotein 8
240490_at	0.866	0.0379358	-0.508231	LOC101929592	uncharacterized LOC101929592
209704_at	0.866	0.0379769	-0.722469	MTF2	metal response element binding transcription factor 2
211143_x_at	0.866	0.0379812	0.595483	NR4A1	nuclear receptor subfamily 4 group A member 1
1556821_x_at	0.866	0.0380016	-0.64968	DLEU2	deleted in lymphocytic leukemia 2 (non-protein coding)
224017_at	0.866	0.0380676	1.79756	TBX22	T-box 22
216200_at	0.866	0.0380687	2.27741	PLEKHM1	pleckstrin homology and RUN domain containing M1
212997_s_at	0.866	0.0380688	-0.356016	TLK2	tousled like kinase 2
227438_at	0.866	0.0381009	0.881661	ALPK1	alpha kinase 1
201739_at	0.866	0.0381106	1.12693	SGK1	serum/glucocorticoid regulated kinase 1
1555236_a_at	0.866	0.0381358	-1.31086	PGC	progastricsin
215224_at	0.866	0.0381555	-0.933142	SNORA21	small nucleolar RNA, H/ACA box 21
229380_at	0.866	0.0381613	0.78512	ILDR2	immunoglobulin like domain containing receptor 2
1562386_s_at	0.866	0.0381822	-1.4412	ZNF501	zinc finger protein 501
212403_at	0.866	0.0381842	-0.315364	UBE3B	ubiquitin protein ligase E3B
210358_x_at	0.866	0.0381903	0.651055	GATA2	GATA binding protein 2
204176_at	0.866	0.0381941	-0.549017	KLHL20	kelch like family member 20
230071_at	0.866	0.0382084	-1.1959	42624	septin 11
209841_s_at	0.866	0.0382476	0.797231	LRRN3	leucine rich repeat neuronal 3
1569002_x_at	0.866	0.0383004	-1.40087	BMP1	bone morphogenetic protein 1
226157_at	0.866	0.0383465	-0.440291	TFDP2	transcription factor Dp-2
217686_at	0.866	0.0383689	-0.811847	PTPN1	protein tyrosine phosphatase, non-receptor type 1
212968_at	0.866	0.038369	0.386476	RFNG	RFNG O-fucosylpeptide 3-beta-N-acetylglucosaminyltransferase
223749_at	0.866	0.0383802	0.630815	C1QTNF2	C1q and tumor necrosis factor related protein 2
242881_x_at	0.866	0.0383876	-1.29366	DUXAP10	double homeobox A pseudogene 10
207294_at	0.866	0.0384291	1.70703	AGTR2	angiotensin II receptor type 2
208706_s_at	0.866	0.0384531	-0.893938	EIF5	eukaryotic translation initiation factor 5
214280_x_at	0.866	0.0384533	0.643385	HNRNPA1	heterogeneous nuclear ribonucleoprotein A1
242776_at	0.866	0.0384814	0.574851	ZCCHC6	zinc finger CCHC-type containing 6
202887_s_at	0.866	0.0384886	0.391621	DDIT4	DNA damage inducible transcript 4
221921_s_at	0.866	0.0384937	0.733375	CADM3	cell adhesion molecule 3
217054_at	0.866	0.0385136	0.721652	MUC3A	mucin 3A, cell surface associated
212343_at	0.866	0.0385246	-0.405337	YIPF6	Yip1 domain family member 6
1557399_at	0.866	0.0385322	-0.89388	LOC284009///METTL16	uncharacterized LOC284009///methyltransferase like 16
1554042_s_at	0.866	0.0385323	-1.66127	TMEM239	transmembrane protein 239
224042_at	0.866	0.0385354	-0.517	UPB1	beta-ureidopropionase 1
223708_at	0.866	0.0385535	1.58797	C1QTNF4	C1q and tumor necrosis factor related protein 4
215209_at	0.866	0.0385643	-1.33485	SEC24D	SEC24 homolog D, COPII coat complex component
243483_at	0.866	0.0385856	-1.38573	TRPM8	transient receptor potential cation channel subfamily M member 8
1554887_at	0.866	0.0385947	-1.878	LOC101927746	uncharacterized LOC101927746
225347_at	0.866	0.0386182	0.399499	ARL8A	ADP ribosylation factor like GTPase 8A
1556588_at	0.866	0.0386238	-0.936602	ST20-AS1	ST20 antisense RNA 1
201010_s_at	0.866	0.0386279	-1.97588	TXNIP	thioredoxin interacting protein
225909_at	0.866	0.0386309	0.420965	LOC728743///ZNF775	zinc finger protein pseudogene///zinc finger protein 775
222081_at	0.866	0.0386316	0.839757	SIRT5	sirtuin 5
211938_at	0.866	0.0386329	0.319334	EIF4B	eukaryotic translation initiation factor 4B
1570259_at	0.866	0.038637	-1.27073	LIMS1	LIM zinc finger domain containing 1
225145_at	0.866	0.0386576	-0.918231	NCOA5	nuclear receptor coactivator 5
228734_at	0.866	0.0386583	-0.572134	UBE2V2	ubiquitin conjugating enzyme E2 V2
237282_s_at	0.866	0.0387	1.50461	AKAP14	A-kinase anchoring protein 14
1555726_at	0.866	0.0387064	-0.73717	GAFA3	FGF-2 activity-associated protein 3
214787_at	0.866	0.0387091	-0.423759	DENND4A	DENN domain containing 4A
222490_at	0.866	0.0387146	-0.612374	LOC101060521///POLR3E	DNA-directed RNA polymerase III subunit RPC5///RNA polymerase III subunit E
206230_at	0.866	0.0387178	0.622765	LHX1	LIM homeobox 1
224298_s_at	0.866	0.0387384	0.400465	UBAC2	UBA domain containing 2
231706_s_at	0.866	0.0387639	0.88457	EVX1	even-skipped homeobox 1
235436_at	0.866	0.0387971	-0.559638	DDX31	DEAD-box helicase 31
226406_at	0.866	0.0388182	-0.322969	C18orf25	chromosome 18 open reading frame 25
238581_at	0.866	0.0388249	1.16962	GBP5	guanylate binding protein 5
228019_s_at	0.866	0.0388396	-0.630703	MRPS18C	mitochondrial ribosomal protein S18C
207354_at	0.866	0.0388396	0.793383	CCL16	C-C motif chemokine ligand 16
204878_s_at	0.866	0.0388494	-0.897062	TAOK2	TAO kinase 2
239575_at	0.866	0.0388565	-0.621665	OPALIN	oligodendrocytic myelin paranodal and inner loop protein
1563913_at	0.866	0.038889	-1.26218	LOC101929717	uncharacterized LOC101929717
1557117_at	0.866	0.0388935	1.02513	INTS6-AS1	INTS6 antisense RNA 1
203878_s_at	0.866	0.0389077	-1.0022	MMP11	matrix metallopeptidase 11
1553508_at	0.866	0.0389385	-1.10184	MDS2	myelodysplastic syndrome 2 translocation associated
205211_s_at	0.866	0.0389724	0.345899	RIN1	Ras and Rab interactor 1
243774_at	0.866	0.0390056	1.31662	MUC20	mucin 20, cell surface associated
219470_x_at	0.866	0.0390132	-0.521308	CCNJ	cyclin J
219742_at	0.866	0.0391266	-0.562904	PRR7	proline rich 7 (synaptic)
232707_at	0.866	0.0391367	1.59312	ISX	intestine specific homeobox
228062_at	0.866	0.0391391	-1.10808	NAP1L5	nucleosome assembly protein 1 like 5
233752_s_at	0.866	0.0391586	0.690485	ZFHX3	zinc finger homeobox 3
236332_at	0.866	0.0392127	0.499058	DHRS7	dehydrogenase/reductase 7
212450_at	0.866	0.0392719	-0.323114	SECISBP2L	SECIS binding protein 2 like
213950_s_at	0.866	0.0392856	0.517383	PPP3CC	protein phosphatase 3 catalytic subunit gamma
205380_at	0.866	0.039305	1.529	PDZK1	PDZ domain containing 1
213278_at	0.866	0.0393237	-0.594937	MTMR9	myotubularin related protein 9
203140_at	0.866	0.0393523	1.06495	BCL6	B-cell CLL/lymphoma 6
220540_at	0.866	0.0393848	-0.801965	KCNK15	potassium two pore domain channel subfamily K member 15
223697_x_at	0.866	0.0394004	-0.365908	C9orf64	chromosome 9 open reading frame 64
225893_at	0.866	0.0394037	-0.331797	RC3H1	ring finger and CCCH-type domains 1
236478_at	0.866	0.0394371	0.797903	IFNAR1	interferon alpha and beta receptor subunit 1
243687_at	0.866	0.0394415	-1.12765	LINC00881	long intergenic non-protein coding RNA 881
203094_at	0.866	0.0394482	-0.675623	MAD2L1BP	MAD2L1 binding protein
34031_i_at	0.866	0.0394716	-0.437335	KRIT1	KRIT1, ankyrin repeat containing
227848_at	0.866	0.0394959	0.605697	PEBP4	phosphatidylethanolamine binding protein 4
221963_x_at	0.866	0.039496	-0.71606	ZNF587B	zinc finger protein 587B
227014_at	0.866	0.039533	-0.515582	ASPHD2	aspartate beta-hydroxylase domain containing 2
1557235_at	0.866	0.039555	-1.36903	LOC107161159	uncharacterized LOC107161159
224873_s_at	0.866	0.0395696	-0.638867	MRPS25	mitochondrial ribosomal protein S25
236079_at	0.866	0.0395827	-0.698441	LOC202025	uncharacterized LOC202025
1556529_a_at	0.866	0.0396151	1.25721	LINC00692	long intergenic non-protein coding RNA 692
213027_at	0.866	0.0396192	-0.459062	TROVE2	TROVE domain family member 2
209648_x_at	0.866	0.0396413	-0.42037	SOCS5	suppressor of cytokine signaling 5
202734_at	0.866	0.0396541	0.509557	TRIP10	thyroid hormone receptor interactor 10
244063_at	0.866	0.0396701	1.01002	BTN2A1	butyrophilin subfamily 2 member A1
231163_at	0.866	0.0396834	1.38744	C1orf111	chromosome 1 open reading frame 111
223169_s_at	0.866	0.0396921	1.27493	RHOU	ras homolog family member U
230389_at	0.866	0.039697	-1.31059	FNBP1	formin binding protein 1
236128_at	0.866	0.039705	-2.16387	ZNF91	zinc finger protein 91
1558943_x_at	0.866	0.0397498	-0.839674	ZNF765	zinc finger protein 765
207127_s_at	0.866	0.0397923	-0.554046	HNRNPH3	heterogeneous nuclear ribonucleoprotein H3
212046_x_at	0.866	0.0398153	0.470428	MAPK3	mitogen-activated protein kinase 3
213459_at	0.866	0.0398538	-0.6205	RPL37A	ribosomal protein L37a
223273_at	0.866	0.0398871	-0.415744	GON7	GON7, KEOPS complex subunit homolog
217221_x_at	0.866	0.0399037	-0.422163	RBM10	RNA binding motif protein 10
218642_s_at	0.866	0.0399297	-0.884095	CHCHD7	coiled-coil-helix-coiled-coil-helix domain containing 7
227745_at	0.866	0.0399323	-0.433365	RNF139-AS1	RNF139 antisense RNA 1 (head to head)
221092_at	0.866	0.0399676	1.4626	IKZF3	IKAROS family zinc finger 3
219574_at	0.866	0.0399928	1.62307	42430	membrane associated ring-CH-type finger 1
234017_at	0.866	0.0400488	1.03718	LINC00923	long intergenic non-protein coding RNA 923
217254_s_at	0.866	0.0400498	0.488982	EPO	erythropoietin
230223_at	0.866	0.0400629	-1.3797	CINP	cyclin dependent kinase 2 interacting protein
212170_at	0.866	0.0400706	-1.15081	RBM12	RNA binding motif protein 12
206888_s_at	0.866	0.0400759	0.653179	ARHGDIG	Rho GDP dissociation inhibitor gamma
218172_s_at	0.866	0.0400926	-0.433968	DERL1	derlin 1
208810_at	0.866	0.0401029	-0.327483	TMEM135///DNAJB6	transmembrane protein 135///DnaJ heat shock protein family (Hsp40) member B6
1556809_a_at	0.866	0.0401036	-1.1455	RAP2A	RAP2A, member of RAS oncogene family
227311_at	0.866	0.0401084	-0.879547	SNX25	sorting nexin 25
202560_s_at	0.866	0.040113	-0.502392	CHTOP	chromatin target of PRMT1
211442_x_at	0.866	0.0401176	1.47407	CYP3A43	cytochrome P450 family 3 subfamily A member 43
214943_s_at	0.866	0.0401227	-0.388395	ARID4B///RBM34	AT-rich interaction domain 4B///RNA binding motif protein 34
230891_at	0.866	0.0401382	1.39347	TUBE1	tubulin epsilon 1
218735_s_at	0.866	0.0401696	-0.841309	ZNF544	zinc finger protein 544
232545_at	0.866	0.0401722	-1.12624	LRRC29	leucine rich repeat containing 29
1556941_a_at	0.866	0.0401724	1.4657	LOC283484	uncharacterized LOC283484
213139_at	0.866	0.0402077	0.382406	SNAI2	snail family transcriptional repressor 2
228470_at	0.866	0.0402195	0.701759	RNF187	ring finger protein 187
200878_at	0.866	0.0402381	0.416237	EPAS1	endothelial PAS domain protein 1
1562457_at	0.866	0.0402441	1.04972	NCKAP5L	NCK associated protein 5 like
210709_at	0.866	0.0402443	1.08698	ZC3H15	zinc finger CCCH-type containing 15
226700_at	0.866	0.0402861	1.10949	U2AF1L4	U2 small nuclear RNA auxiliary factor 1 like 4
228990_at	0.866	0.0402868	-0.982891	SNORA16A///SNORA61///SNORA44///SNHG12	small nucleolar RNA, H/ACA box 16A///small nucleolar RNA, H/ACA box 61///small nucleolar RNA, H/ACA box 44///small nucleolar RNA host gene 12
1558305_at	0.866	0.0403037	-1.68512	GIGYF2	GRB10 interacting GYF protein 2
230909_at	0.866	0.0403141	1.10774	COX18	COX18, cytochrome c oxidase assembly factor
227541_at	0.866	0.0403271	-0.694085	WDR20	WD repeat domain 20
208458_at	0.866	0.0403603	-1.27732	SCNN1D	sodium channel epithelial 1 delta subunit
227643_at	0.866	0.0403735	0.58022	TPPP	tubulin polymerization promoting protein
1553111_a_at	0.866	0.0403747	-0.678887	KBTBD6	kelch repeat and BTB domain containing 6
232861_at	0.866	0.0404203	-0.638591	PDP2	pyruvate dehyrogenase phosphatase catalytic subunit 2
232517_s_at	0.866	0.0404283	-0.443193	HELZ2	helicase with zinc finger 2
213335_s_at	0.866	0.0404827	1.1201	ST3GAL6	ST3 beta-galactoside alpha-2,3-sialyltransferase 6
206792_x_at	0.866	0.0405066	-0.460379	LOC729966///PDE4C	uncharacterized LOC729966///phosphodiesterase 4C
227433_at	0.866	0.0405066	-0.351359	USF3	upstream transcription factor family member 3
220207_at	0.866	0.0405154	-0.78141	YIF1B	Yip1 interacting factor homolog B, membrane trafficking protein
244825_at	0.866	0.0405353	0.770693	SHROOM4	shroom family member 4
221953_s_at	0.866	0.0405528	0.615513	MMP24-AS1	MMP24 antisense RNA 1
1560542_at	0.866	0.040556	1.93748	MCM3AP-AS1	MCM3AP antisense RNA 1
237332_at	0.866	0.040581	-1.35106	MON2	MON2 homolog, regulator of endosome-to-Golgi trafficking
237706_at	0.866	0.0405827	0.817488	STXBP4	syntaxin binding protein 4
231565_at	0.866	0.0406216	-1.38863	C4orf22	chromosome 4 open reading frame 22
214371_at	0.866	0.040636	1.18191	TSSK2	testis specific serine kinase 2
1555324_at	0.866	0.0406419	-0.682933	PTK7	protein tyrosine kinase 7 (inactive)
210192_at	0.866	0.0406446	1.53232	ATP8A1	ATPase phospholipid transporting 8A1
232446_at	0.866	0.0406527	1.17343	LOC90768	uncharacterized LOC90768
218932_at	0.866	0.0406723	-0.41284	ZNHIT6	zinc finger HIT-type containing 6
1561592_at	0.866	0.0407144	1.08893	LOC101928823	uncharacterized LOC101928823
220834_at	0.866	0.0407287	-1.02455	MS4A12	membrane spanning 4-domains A12
233968_at	0.866	0.0407329	0.712192	CST11	cystatin 11
235614_at	0.866	0.0407385	0.681988	TMEM151A	transmembrane protein 151A
217414_x_at	0.866	0.0408284	0.43168	HBA2///HBA1	hemoglobin subunit alpha 2///hemoglobin subunit alpha 1
227048_at	0.866	0.0408311	-1.56446	LAMA1	laminin subunit alpha 1
209892_at	0.866	0.0408531	-1.62846	FUT4	fucosyltransferase 4
212390_at	0.866	0.0409449	1.12562	LOC101930416///LOC101929792///LOC100996724///PDE4DIP	myomegalin-like///uncharacterized LOC101929792///phosphodiesterase 4D interacting protein-like///phosphodiesterase 4D interacting protein
202833_s_at	0.866	0.0409702	1.41502	SERPINA1	serpin family A member 1
220266_s_at	0.866	0.0409824	1.24038	KLF4	Kruppel like factor 4
229940_at	0.866	0.0410131	0.859421	SETD3	SET domain containing 3
213528_at	0.866	0.0410234	-0.819341	METTL18	methyltransferase like 18
209941_at	0.866	0.0410472	-0.64995	RIPK1	receptor interacting serine/threonine kinase 1
211547_s_at	0.866	0.0410983	-0.826078	PAFAH1B1	platelet activating factor acetylhydrolase 1b regulatory subunit 1
225070_at	0.866	0.0411009	-0.511512	NUS1	NUS1 dehydrodolichyl diphosphate synthase subunit
217631_at	0.866	0.0411225	-1.04312	GTPBP4	GTP binding protein 4
209180_at	0.866	0.041184	0.307427	RABGGTB	Rab geranylgeranyltransferase beta subunit
207112_s_at	0.866	0.0411865	0.641654	GAB1	GRB2 associated binding protein 1
1569178_at	0.866	0.0411919	-2.00166	GRIA4	glutamate ionotropic receptor AMPA type subunit 4
1563878_a_at	0.866	0.0411957	1.19016	LOC338963	epididymal protein pseudogene
211383_s_at	0.866	0.0412001	-1.01974	WDR37	WD repeat domain 37
217167_x_at	0.866	0.0412041	1.84754	GK	glycerol kinase
213371_at	0.866	0.0412175	-1.61534	LDB3	LIM domain binding 3
209905_at	0.866	0.0412587	0.690263	HOXA10-HOXA9///MIR196B///HOXA9	HOXA10-HOXA9 readthrough///microRNA 196b///homeobox A9
240075_at	0.866	0.0413458	-0.965727	LOC101927417	uncharacterized LOC101927417
1562292_at	0.866	0.0413857	1.99202	ANKRD30B	ankyrin repeat domain 30B
216279_at	0.866	0.041422	0.683877	ZNF460	zinc finger protein 460
223788_at	0.866	0.0414325	0.97477	GTPBP2	GTP binding protein 2
213187_x_at	0.866	0.0414486	0.399964	FTL	ferritin light chain
201695_s_at	0.866	0.0414547	-0.483373	PNP	purine nucleoside phosphorylase
235066_at	0.866	0.0415044	0.714861	MAP4	microtubule associated protein 4
217190_x_at	0.866	0.0415379	-0.720898	ESR1	estrogen receptor 1
238406_x_at	0.866	0.0417115	0.408479	SEZ6L2	seizure related 6 homolog like 2
213091_at	0.866	0.0417245	0.640048	CRTC1	CREB regulated transcription coactivator 1
216903_s_at	0.866	0.0417425	0.392896	MICU1	mitochondrial calcium uptake 1
212993_at	0.866	0.0417688	-0.754872	NACC2	NACC family member 2
213779_at	0.866	0.0417918	0.466774	EMID1	EMI domain containing 1
213343_s_at	0.866	0.0417998	1.23152	GDPD5	glycerophosphodiester phosphodiesterase domain containing 5
207778_at	0.866	0.0418066	-0.943129	REG1CP	regenerating family member 1 gamma, pseudogene
211848_s_at	0.866	0.0418228	1.39504	CEACAM7	carcinoembryonic antigen related cell adhesion molecule 7
235135_at	0.866	0.0418514	-0.894841	TAF10	TATA-box binding protein associated factor 10
239113_at	0.866	0.0418806	-1.20462	LOC100507468	uncharacterized LOC100507468
216659_at	0.866	0.041986	-1.7209	LOC1720	dihydrofolate reductase pseudogene
213449_at	0.866	0.0420605	-0.976746	POP1	POP1 homolog, ribonuclease P/MRP subunit
220698_at	0.866	0.0420946	0.878939	LOC79160	uncharacterized LOC79160
1553666_at	0.866	0.0420949	0.676889	CCDC34	coiled-coil domain containing 34
1554927_at	0.866	0.0421961	-1.02359	LINC00598	long intergenic non-protein coding RNA 598
210437_at	0.866	0.0422129	-0.990244	MAGEA9B///MAGEA9	MAGE family member A9B///MAGE family member A9
208548_at	0.866	0.0422379	1.91245	IFNA6///IFNA5	interferon alpha 6///interferon alpha 5
201085_s_at	0.866	0.0422636	-0.280597	SON	SON DNA binding protein
238664_s_at	0.866	0.0422769	-0.964347	MGC12916	uncharacterized protein MGC12916
237883_at	0.866	0.0423854	-0.811965	LOC101927098	uncharacterized LOC101927098
205754_at	0.866	0.0424238	0.934075	F2	coagulation factor II, thrombin
220940_at	0.866	0.0424563	-0.601803	ANKRD36B	ankyrin repeat domain 36B
221684_s_at	0.866	0.0424706	1.13237	NYX	nyctalopin
225022_at	0.866	0.0424883	-0.414206	GOPC	golgi associated PDZ and coiled-coil motif containing
235907_at	0.866	0.0425057	-0.315855	TMEM33	transmembrane protein 33
215721_at	0.866	0.0425087	-1.08428	LOC100293211///IGHG1	uncharacterized LOC100293211///immunoglobulin heavy constant gamma 1 (G1m marker)
206677_at	0.866	0.0425341	0.393233	KRT31	keratin 31
218440_at	0.866	0.0425516	0.319276	MCCC1	methylcrotonoyl-CoA carboxylase 1
209936_at	0.866	0.0425791	1.6184	RBM5	RNA binding motif protein 5
228029_at	0.866	0.0425857	-0.723762	ZNF721	zinc finger protein 721
205764_at	0.866	0.0425923	1.2634	CSNK1A1	casein kinase 1 alpha 1
211514_at	0.866	0.042619	-0.588347	DSTYK	dual serine/threonine and tyrosine protein kinase
205409_at	0.866	0.0426659	0.823235	FOSL2	FOS like 2, AP-1 transcription factor subunit
34449_at	0.866	0.0426799	-0.530163	CASP2	caspase 2
231802_at	0.866	0.042713	1.27669	CLEC3A	C-type lectin domain family 3 member A
204936_at	0.866	0.0427392	1.2342	MAP4K2	mitogen-activated protein kinase kinase kinase kinase 2
210400_at	0.866	0.0428103	0.544282	GRIN2C	glutamate ionotropic receptor NMDA type subunit 2C
228305_at	0.866	0.0428674	0.431325	ZNF565	zinc finger protein 565
235951_s_at	0.866	0.0428737	-1.18899	ZNF688	zinc finger protein 688
1564653_s_at	0.866	0.0429056	-1.44891	LEKR1	leucine, glutamate and lysine rich 1
213100_at	0.866	0.0429632	0.585705	UNC5B	unc-5 netrin receptor B
1557217_a_at	0.866	0.0429635	1.45047	FANCB	Fanconi anemia complementation group B
224446_at	0.866	0.042979	-0.648918	LLPH	LLP homolog, long-term synaptic facilitation
1554380_at	0.866	0.042993	-1.35859	NEK11	NIMA related kinase 11
211379_x_at	0.866	0.0430039	-0.628967	B3GALNT1	beta-1,3-N-acetylgalactosaminyltransferase 1 (globoside blood group)
1558725_at	0.866	0.0430144	1.73106	SRRM3	serine/arginine repetitive matrix 3
221539_at	0.866	0.0430229	0.393156	EIF4EBP1	eukaryotic translation initiation factor 4E binding protein 1
201216_at	0.866	0.0430304	0.287448	ERP29	endoplasmic reticulum protein 29
217775_s_at	0.866	0.0430491	-0.357464	RDH11	retinol dehydrogenase 11 (all-trans/9-cis/11-cis)
208615_s_at	0.866	0.0430504	-0.45324	PTP4A2	protein tyrosine phosphatase type IVA, member 2
212724_at	0.866	0.0430705	0.991721	RND3	Rho family GTPase 3
226392_at	0.866	0.0430914	-0.670126	RASA2	RAS p21 protein activator 2
208039_at	0.866	0.0431066	0.456294	SLC9A2	solute carrier family 9 member A2
238603_at	0.866	0.04312	0.858034	MIR9-3HG	MIR9-3 host gene
229661_at	0.866	0.0431838	1.16016	SALL4	spalt like transcription factor 4
228787_s_at	0.866	0.0431859	0.355617	BCAS4	breast carcinoma amplified sequence 4
229790_at	0.866	0.0431994	-0.598127	TERF2	telomeric repeat binding factor 2
231233_at	0.866	0.0432278	0.858763	PCAT6	prostate cancer associated transcript 6 (non-protein coding)
1562121_at	0.866	0.0432324	0.541378	CHL1-AS1	CHL1 antisense RNA 1
1553607_at	0.866	0.0432587	1.34213	GRIK1-AS2///LINC00189///BACH1	GRIK1 antisense RNA 2///long intergenic non-protein coding RNA 189///BTB domain and CNC homolog 1
201742_x_at	0.866	0.0432787	-0.609645	SRSF1	serine and arginine rich splicing factor 1
226720_at	0.866	0.0432829	-0.426777	PWWP2A	PWWP domain containing 2A
230922_x_at	0.866	0.0432903	-1.31536	FUNDC2	FUN14 domain containing 2
213838_at	0.866	0.0432955	-0.619023	NOL7	nucleolar protein 7
207994_s_at	0.866	0.0433135	-1.13598	OPRM1	opioid receptor mu 1
219966_x_at	0.866	0.0433451	0.43877	BANP	BTG3 associated nuclear protein
222052_at	0.866	0.0433555	0.369349	C19orf54	chromosome 19 open reading frame 54
238506_at	0.866	0.0434412	-0.522191	LRRC58	leucine rich repeat containing 58
208392_x_at	0.866	0.0434479	-1.12377	SP110	SP110 nuclear body protein
230583_s_at	0.866	0.043468	1.05134	LOC100287728///ZNF75D	uncharacterized LOC100287728///zinc finger protein 75D
212987_at	0.866	0.0434999	-0.827771	FBXO9	F-box protein 9
226562_at	0.866	0.0435306	-0.570215	ZSCAN29	zinc finger and SCAN domain containing 29
37547_at	0.866	0.0435331	-0.881246	BBS9	Bardet-Biedl syndrome 9
221751_at	0.866	0.0435395	-0.464137	PANK3	pantothenate kinase 3
242520_s_at	0.866	0.0435802	-1.19372	C1orf228	chromosome 1 open reading frame 228
220071_x_at	0.866	0.043601	-0.394688	HAUS2	HAUS augmin like complex subunit 2
1555988_a_at	0.866	0.0436321	1.50639	LINC00661	long intergenic non-protein coding RNA 661
226194_at	0.866	0.0436331	-0.640137	CHAMP1	chromosome alignment maintaining phosphoprotein 1
200924_s_at	0.866	0.0436445	0.622013	SLC3A2	solute carrier family 3 member 2
221448_s_at	0.866	0.0436475	-0.682695	TEX15	testis expressed 15
1557548_at	0.866	0.0436562	1.85212	PRR26	proline rich 26
230239_at	0.866	0.0436602	0.505715	ROCK1	Rho associated coiled-coil containing protein kinase 1
218861_at	0.866	0.0436941	-0.732909	RNF25	ring finger protein 25
207745_at	0.866	0.0436971	1.8306	CABP2	calcium binding protein 2
241594_at	0.866	0.0437007	1.55043	LOC101927133	uncharacterized LOC101927133
228031_at	0.866	0.0437391	-0.618906	TTPAL	alpha tocopherol transfer protein like
1554640_at	0.866	0.0437608	1.21148	PALM2	paralemmin 2
232563_at	0.866	0.0438272	-1.65515	ZNF684	zinc finger protein 684
231846_at	0.866	0.0438506	-0.991764	FOXRED2	FAD dependent oxidoreductase domain containing 2
219395_at	0.866	0.0439279	-0.365205	MIR6773///ESRP2	microRNA 6773///epithelial splicing regulatory protein 2
223676_at	0.866	0.0439321	1.19089	TMEM234	transmembrane protein 234
238613_at	0.866	0.0439422	0.387704	ZAK	sterile alpha motif and leucine zipper containing kinase AZK
222674_at	0.866	0.0439475	-0.445063	SPOUT1	SPOUT domain containing methyltransferase 1
209189_at	0.866	0.043955	-0.960984	FOS	Fos proto-oncogene, AP-1 transcription factor subunit
239439_at	0.866	0.0439853	-0.551165	AFF4	AF4/FMR2 family member 4
222305_at	0.866	0.0439931	-1.1285	HK2	hexokinase 2
203575_at	0.866	0.0440469	0.406624	CSNK2A2	casein kinase 2 alpha 2
218819_at	0.866	0.0440624	0.474527	INTS6	integrator complex subunit 6
1558522_at	0.866	0.044063	-1.14012	MPP6	membrane palmitoylated protein 6
228353_x_at	0.866	0.0440847	-0.75497	UBASH3B	ubiquitin associated and SH3 domain containing B
228397_at	0.866	0.0440929	-0.713279	TUG1	taurine up-regulated 1 (non-protein coding)
206177_s_at	0.866	0.0441013	1.02352	ARG1	arginase 1
241748_x_at	0.866	0.0441201	-0.661584	DGCR14	DiGeorge syndrome critical region gene 14
212312_at	0.866	0.0441539	0.51931	BCL2L1	BCL2 like 1
218143_s_at	0.866	0.0441547	0.263079	SCAMP2	secretory carrier membrane protein 2
1569583_at	0.866	0.0441591	-1.46181	EREG	epiregulin
204244_s_at	0.866	0.0441622	-0.594983	DBF4	DBF4 zinc finger
219035_s_at	0.866	0.0441682	-0.548261	RNF34	ring finger protein 34
218076_s_at	0.866	0.0442194	-0.426659	ARHGAP17	Rho GTPase activating protein 17
219102_at	0.866	0.0442294	1.34363	RCN3	reticulocalbin 3
217474_at	0.866	0.0442472	0.819166	LINC01482	long intergenic non-protein coding RNA 1482
1552644_a_at	0.866	0.044293	0.409557	PHC3	polyhomeotic homolog 3
210222_s_at	0.866	0.044298	0.626687	RTN1	reticulon 1
229095_s_at	0.866	0.0443011	-1.34238	LOC100507334///LOC100288570///LIMS3-LOC440895///LOC440895	two pore channel 3 pseudogene///glycosylphosphatidylinositol anchor attachment protein 1 homolog (yeast) pseudogene///LIMS3-LOC440895 readthrough///two pore channel 3 pseudogene
201000_at	0.866	0.044314	0.752655	AARS	alanyl-tRNA synthetase
231035_s_at	0.866	0.0443199	1.45008	OTUD1	OTU deubiquitinase 1
220513_at	0.866	0.0443727	0.677707	KHDC1L	KH domain containing 1 like
228953_at	0.866	0.044419	0.437514	WHAMM	WAS protein homolog associated with actin, golgi membranes and microtubules
222028_at	0.866	0.0444423	-0.466644	ZNF45	zinc finger protein 45
213475_s_at	0.866	0.0444428	1.18001	ITGAL	integrin subunit alpha L
227958_s_at	0.866	0.0445505	1.28462	GSN	gelsolin
202060_at	0.866	0.0445525	-0.526326	CTR9	CTR9 homolog, Paf1/RNA polymerase II complex component
231809_x_at	0.866	0.0445546	-0.601275	PDCD7	programmed cell death 7
227413_at	0.866	0.0445642	-0.418322	UBLCP1	ubiquitin like domain containing CTD phosphatase 1
235536_at	0.866	0.0445694	-0.447212	SNORD89	small nucleolar RNA, C/D box 89
242986_at	0.866	0.0445712	-1.54005	NAV1	neuron navigator 1
214827_at	0.866	0.0445714	1.40228	PARD6B	par-6 family cell polarity regulator beta
222886_at	0.866	0.0445718	-1.50899	NSUN3	NOP2/Sun RNA methyltransferase family member 3
1570255_s_at	0.866	0.0445857	2.1379	ANKRD20A12P///ANKRD20A8P///ANKRD20A4///ANKRD20A2///ANKRD20A3///ANKRD20A5P///ANKRD20A1	ankyrin repeat domain 20 family member A12, pseudogene///ankyrin repeat domain 20 family member A8, pseudogene///ankyrin repeat domain 20 family member A4///ankyrin repeat domain 20 family member A2///ankyrin repeat domain 20 family member A3///ankyrin repeat domain 20 family member A5, pseudogene///ankyrin repeat domain 20 family member A1
206801_at	0.866	0.0445884	1.57229	NPPB	natriuretic peptide B
202925_s_at	0.866	0.0446055	-0.38117	PLAGL2	PLAG1 like zinc finger 2
220439_at	0.866	0.0446246	0.412087	RIN3	Ras and Rab interactor 3
203275_at	0.866	0.0446339	0.562637	IRF2	interferon regulatory factor 2
232470_at	0.866	0.0446353	0.707096	SIK1	salt inducible kinase 1
219866_at	0.866	0.0446668	0.583488	CLIC5	chloride intracellular channel 5
223376_s_at	0.866	0.0446743	0.501596	BRI3	brain protein I3
1564449_at	0.866	0.0446872	1.11512	USP2-AS1	USP2 antisense RNA 1 (head to head)
235615_at	0.866	0.0447066	-0.408296	PGGT1B	protein geranylgeranyltransferase type I subunit beta
215461_at	0.866	0.0447655	0.810319	ZNRF4	zinc and ring finger 4
1558944_at	0.866	0.0447907	1.53873	LOC100507353///CACNA1A	uncharacterized LOC100507353///calcium voltage-gated channel subunit alpha1 A
217014_s_at	0.866	0.0447992	0.759204	AZGP1P1///AZGP1	alpha-2-glycoprotein 1, zinc-binding pseudogene 1///alpha-2-glycoprotein 1, zinc-binding
219999_at	0.866	0.0448015	0.55139	MAN2A2	mannosidase alpha class 2A member 2
213899_at	0.866	0.0448378	-0.695601	METAP2	methionyl aminopeptidase 2
235063_at	0.866	0.0448567	-0.958094	C20orf196	chromosome 20 open reading frame 196
203669_s_at	0.866	0.0448592	0.37322	DGAT1	diacylglycerol O-acyltransferase 1
1553338_at	0.866	0.0448658	-0.319381	SDE2	SDE2 telomere maintenance homolog
212928_at	0.866	0.0449697	-0.863466	TSPYL4	TSPY like 4
221862_at	0.866	0.0450004	0.481655	MIER2	MIER family member 2
212784_at	0.866	0.0450066	0.373409	CIC	capicua transcriptional repressor
232516_x_at	0.866	0.0450085	0.534647	DAP3	death associated protein 3
215757_at	0.866	0.0450201	-1.82776	PRKDC	protein kinase, DNA-activated, catalytic polypeptide
1569172_a_at	0.866	0.0450302	0.493573	CFAP99	cilia and flagella associated protein 99
239835_at	0.866	0.0450347	-0.983041	KBTBD8	kelch repeat and BTB domain containing 8
219261_at	0.866	0.0450524	-0.644427	C7orf26	chromosome 7 open reading frame 26
221769_at	0.866	0.045068	0.449066	SPSB3	splA/ryanodine receptor domain and SOCS box containing 3
225358_at	0.866	0.0451005	-0.411062	DNAJC19	DnaJ heat shock protein family (Hsp40) member C19
230360_at	0.866	0.0451393	0.609649	GLDN	gliomedin
203597_s_at	0.866	0.045151	-0.341854	WBP4	WW domain binding protein 4
207031_at	0.866	0.0451541	1.27623	NKX3-2	NK3 homeobox 2
202253_s_at	0.866	0.0451805	0.315067	DNM2	dynamin 2
226974_at	0.866	0.0452091	-0.611307	NEDD4L	neural precursor cell expressed, developmentally down-regulated 4-like, E3 ubiquitin protein ligase
238122_at	0.866	0.0452234	-1.05874	RBM12B	RNA binding motif protein 12B
212217_at	0.866	0.0452264	-0.528928	PREPL	prolyl endopeptidase-like
210834_s_at	0.866	0.0452401	1.40785	PTGER3	prostaglandin E receptor 3
1561673_at	0.866	0.0452528	1.27694	LOC101929151	uncharacterized LOC101929151
203066_at	0.866	0.0452707	-0.478888	CHST15	carbohydrate (N-acetylgalactosamine 4-sulfate 6-O) sulfotransferase 15
232837_at	0.866	0.0452731	0.561908	KIF13A	kinesin family member 13A
213119_at	0.866	0.0454356	-0.627869	SLC36A1	solute carrier family 36 member 1
221876_at	0.866	0.0454403	-1.08524	ZNF783	zinc finger family member 783
217807_s_at	0.866	0.0454739	0.291146	SNORD23///GLTSCR2	small nucleolar RNA, C/D box 23///glioma tumor suppressor candidate region gene 2
1558795_at	0.866	0.0455417	1.40723	LOC101928307	uncharacterized LOC101928307
230748_at	0.866	0.0455508	-0.504537	SLC16A6	solute carrier family 16 member 6
226753_at	0.866	0.0455524	-0.587675	FAM76B	family with sequence similarity 76 member B
217834_s_at	0.866	0.0455631	-0.478742	SYNCRIP	synaptotagmin binding cytoplasmic RNA interacting protein
214690_at	0.866	0.0455654	-0.475494	TAF1B	TATA-box binding protein associated factor, RNA polymerase I subunit B
201846_s_at	0.866	0.0456283	0.483933	RYBP	RING1 and YY1 binding protein
228698_at	0.866	0.0456348	-0.927879	SOX7	SRY-box 7
238824_at	0.866	0.0456453	0.607923	RPS29	ribosomal protein S29
238549_at	0.866	0.0456542	0.826589	CBFA2T2	CBFA2/RUNX1 translocation partner 2
1570188_at	0.866	0.0456782	-0.940255	NR1I3	nuclear receptor subfamily 1 group I member 3
214914_at	0.866	0.0456984	1.89691	FAM13C	family with sequence similarity 13 member C
221182_at	0.866	0.0457117	-1.49363	MROH9	maestro heat like repeat family member 9
232330_at	0.866	0.0457368	-1.05886	COA1	cytochrome c oxidase assembly factor 1 homolog
217711_at	0.866	0.0457838	1.27767	TEK	TEK receptor tyrosine kinase
215233_at	0.866	0.0457947	-0.836063	JMJD6	arginine demethylase and lysine hydroxylase
202644_s_at	0.866	0.0458225	1.28984	TNFAIP3	TNF alpha induced protein 3
1555837_s_at	0.866	0.0459118	-0.394831	POLR2B	RNA polymerase II subunit B
212882_at	0.866	0.045931	-0.5664	KLHL18	kelch like family member 18
202847_at	0.866	0.0459756	0.640174	PCK2	phosphoenolpyruvate carboxykinase 2, mitochondrial
219099_at	0.866	0.0459934	-0.385079	TIGAR	TP53 induced glycolysis regulatory phosphatase
203803_at	0.866	0.0460112	-0.32036	PCYOX1	prenylcysteine oxidase 1
244744_at	0.866	0.0460257	-0.843147	LOC100130502	uncharacterized LOC100130502
200802_at	0.866	0.046037	0.302017	SARS	seryl-tRNA synthetase
232244_at	0.866	0.0460611	-0.692714	KIAA1161	KIAA1161
234364_at	0.866	0.0460892	0.826639	IGLL5///IGLV@	immunoglobulin lambda like polypeptide 5///immunoglobulin lambda variable cluster
237675_at	0.866	0.0461043	0.934236	LINC01351	long intergenic non-protein coding RNA 1351
233971_at	0.866	0.0461175	-1.233	FAM166A	family with sequence similarity 166 member A
206354_at	0.866	0.0461272	-1.29165	SLCO1B3	solute carrier organic anion transporter family member 1B3
232043_at	0.866	0.0461787	1.55783	GNG7	G protein subunit gamma 7
214440_at	0.866	0.0461826	-0.82998	NAT1	N-acetyltransferase 1
229087_s_at	0.866	0.0461986	-0.586765	FAM104A	family with sequence similarity 104 member A
244587_at	0.866	0.0462188	0.529211	ATF7	activating transcription factor 7
222228_s_at	0.866	0.0462416	-0.454192	ALKBH4	alkB homolog 4, lysine demethylase
235647_at	0.866	0.0462656	-0.612028	AP4S1	adaptor related protein complex 4 sigma 1 subunit
202599_s_at	0.866	0.0463054	-0.479174	NRIP1	nuclear receptor interacting protein 1
209202_s_at	0.866	0.0463275	-0.368508	EXTL3	exostosin like glycosyltransferase 3
204699_s_at	0.866	0.0463399	0.518656	DIEXF	digestive organ expansion factor homolog (zebrafish)
206765_at	0.866	0.0463496	0.98084	KCNJ2	potassium voltage-gated channel subfamily J member 2
222967_at	0.866	0.04636	-1.33201	SLC5A7	solute carrier family 5 member 7
204433_s_at	0.866	0.0463684	-0.775613	SPATA2	spermatogenesis associated 2
202984_s_at	0.866	0.0463776	-0.571547	BAG5	BCL2 associated athanogene 5
1552849_at	0.866	0.0463912	-1.39154	M1AP	meiosis 1 associated protein
218651_s_at	0.866	0.0463947	0.897745	LARP6	La ribonucleoprotein domain family member 6
207849_at	0.866	0.0464109	1.63737	IL2	interleukin 2
218643_s_at	0.866	0.0464256	-0.399795	CRIPT	CXXC repeat containing interactor of PDZ3 domain
230479_at	0.866	0.0464565	-0.356145	EIF3F	eukaryotic translation initiation factor 3 subunit F
202817_s_at	0.866	0.0464706	-0.362743	SS18	SS18, nBAF chromatin remodeling complex subunit
1564334_at	0.866	0.0464942	1.68805	LINC00304	long intergenic non-protein coding RNA 304
239828_at	0.866	0.0465183	0.510257	AK9	adenylate kinase 9
217987_at	0.866	0.0465601	-0.41027	ASNSD1	asparagine synthetase domain containing 1
219020_at	0.866	0.0465635	0.642473	HS1BP3	HCLS1 binding protein 3
235548_at	0.866	0.0465831	-0.616502	APCDD1L	APC down-regulated 1 like
225873_at	0.866	0.0466303	0.571881	TYSND1	trypsin domain containing 1
223942_x_at	0.866	0.0466308	-0.828268	CHST5	carbohydrate sulfotransferase 5
231868_at	0.866	0.0466383	-0.467504	HOMEZ	homeobox and leucine zipper encoding
241199_x_at	0.866	0.0466927	0.613591	DPPA4	developmental pluripotency associated 4
228195_at	0.866	0.0466964	-0.828263	C2orf88	chromosome 2 open reading frame 88
235032_at	0.866	0.0467365	-0.365863	DNAJC21	DnaJ heat shock protein family (Hsp40) member C21
227200_at	0.866	0.0467538	-0.436334	ETV3	ETS variant 3
205548_s_at	0.866	0.0468126	0.451078	BTG3	BTG anti-proliferation factor 3
221061_at	0.866	0.046844	1.36381	PKD2L1	polycystin 2 like 1, transient receptor potential cation channel
211039_at	0.866	0.0468595	1.13807	CHRNA1	cholinergic receptor nicotinic alpha 1 subunit
228259_s_at	0.866	0.0468604	-0.618649	EPB41L4A-AS1	EPB41L4A antisense RNA 1
235274_at	0.866	0.0468641	-0.695043	GABPB1-AS1	GABPB1 antisense RNA 1
214460_at	0.866	0.0468647	-0.875251	LSAMP	limbic system-associated membrane protein
219062_s_at	0.866	0.0468721	-0.472351	ZCCHC2	zinc finger CCHC-type containing 2
1554153_a_at	0.866	0.0468766	0.584874	PHF21A	PHD finger protein 21A
214556_at	0.866	0.046882	-0.589055	SSTR4	somatostatin receptor 4
232494_at	0.866	0.0468895	-0.770756	CYP8B1	cytochrome P450 family 8 subfamily B member 1
219837_s_at	0.866	0.0469896	-0.852698	CYTL1	cytokine like 1
209845_at	0.866	0.047005	0.839735	MKRN1	makorin ring finger protein 1
1565898_at	0.866	0.0470215	-1.58863	METTL15	methyltransferase like 15
220413_at	0.866	0.0470257	1.03457	SLC39A2	solute carrier family 39 member 2
230982_at	0.866	0.0470473	-1.54716	SOX1	SRY-box 1
213553_x_at	0.866	0.0471281	-0.829411	APOC1	apolipoprotein C1
1564490_at	0.866	0.0471307	1.26929	LINC01165	long intergenic non-protein coding RNA 1165
1561719_at	0.866	0.0471728	1.0082	LOC101928196	uncharacterized LOC101928196
238005_s_at	0.866	0.0471932	-0.781884	SIN3A	SIN3 transcription regulator family member A
203725_at	0.866	0.0471963	0.557188	GADD45A	growth arrest and DNA damage inducible alpha
205707_at	0.866	0.0471982	-0.355001	IL17RA	interleukin 17 receptor A
214519_s_at	0.866	0.0472226	-0.435787	RLN2	relaxin 2
234008_s_at	0.866	0.0472294	0.886824	CES3	carboxylesterase 3
204622_x_at	0.866	0.0472325	-0.595386	NR4A2	nuclear receptor subfamily 4 group A member 2
232936_at	0.866	0.0472509	0.589542	KCNA7	potassium voltage-gated channel subfamily A member 7
1562145_at	0.866	0.0472556	1.27582	LOC647070	nascent polypeptide-associated complex subunit alpha, muscle-specific form-like
1559131_a_at	0.866	0.0472692	-1.17788	LOC101928047	uncharacterized LOC101928047
1558602_a_at	0.866	0.0472891	-0.763748	TUSC7	tumor suppressor candidate 7 (non-protein coding)
212652_s_at	0.866	0.0472915	-0.667582	SNX4	sorting nexin 4
236117_at	0.866	0.0472984	-0.972452	ZNF597	zinc finger protein 597
213876_x_at	0.866	0.0473047	0.323763	ZRSR2	zinc finger CCCH-type, RNA binding motif and serine/arginine rich 2
1562052_at	0.866	0.0473057	0.653291	LOC101927159	uncharacterized LOC101927159
1552330_at	0.866	0.0473504	-0.539978	CENPBD1	CENPB DNA-binding domain containing 1
1553042_a_at	0.866	0.0474275	-1.19624	NFKBID	NFKB inhibitor delta
1559268_at	0.866	0.0474437	-0.6878	ADAM23	ADAM metallopeptidase domain 23
214339_s_at	0.866	0.047451	-0.734448	MAP4K1	mitogen-activated protein kinase kinase kinase kinase 1
235715_at	0.866	0.047456	0.687402	SPRNP1	shadow of prion protein homolog (zebrafish) pseudogene 1
211132_at	0.866	0.0474841	-1.1621	INTS3	integrator complex subunit 3
220132_s_at	0.866	0.0474944	0.685551	CLEC2D	C-type lectin domain family 2 member D
207036_x_at	0.866	0.0474961	1.43453	GRIN2D	glutamate ionotropic receptor NMDA type subunit 2D
205050_s_at	0.866	0.0475187	0.47648	MAPK8IP2	mitogen-activated protein kinase 8 interacting protein 2
1567213_at	0.866	0.0475319	-0.445561	PNN	pinin, desmosome associated protein
228446_at	0.866	0.0476017	0.324531	KIAA2026	KIAA2026
201370_s_at	0.866	0.0476382	-0.716282	CUL3	cullin 3
1553775_at	0.866	0.0476483	-0.569612	LOC152048	uncharacterized FLJ31715
204139_x_at	0.866	0.0476669	0.386564	MZF1	myeloid zinc finger 1
244355_at	0.866	0.0476746	0.612136	AVL9	AVL9 cell migration associated
229182_at	0.866	0.0477164	-0.60724	MIR4723///TMEM199	microRNA 4723///transmembrane protein 199
236241_at	0.866	0.0477181	-0.407076	MED31	mediator complex subunit 31
202818_s_at	0.866	0.0477225	-0.396877	TCEB3	transcription elongation factor B subunit 3
235631_at	0.866	0.0477288	-0.636543	DDR2	discoidin domain receptor tyrosine kinase 2
204105_s_at	0.866	0.0477358	0.491979	NRCAM	neuronal cell adhesion molecule
221394_at	0.866	0.0478105	-0.383509	TAAR2	trace amine associated receptor 2
222094_at	0.866	0.0478367	-0.535456	SLX1A-SULT1A3///SLX1A///SULT1A4///SLX1B///SULT1A3	SLX1A-SULT1A3 readthrough (NMD candidate)///SLX1 homolog A, structure-specific endonuclease subunit///sulfotransferase family 1A member 4///SLX1 homolog B, structure-specific endonuclease subunit///sulfotransferase family 1A member 3
225569_at	0.866	0.0478401	-0.788361	CASC7///AGO2	cancer susceptibility candidate 7 (non-protein coding)///argonaute 2, RISC catalytic component
1552584_at	0.866	0.0478636	-1.43271	IL12RB1	interleukin 12 receptor subunit beta 1
205768_s_at	0.866	0.0478881	1.77009	SLC27A2	solute carrier family 27 member 2
214216_s_at	0.866	0.047902	-0.411934	LARP4B	La ribonucleoprotein domain family member 4B
225431_x_at	0.866	0.0479176	-0.559907	PM20D2	peptidase M20 domain containing 2
1567248_at	0.866	0.0479234	-0.925874	OR9A1P	olfactory receptor family 9 subfamily A member 1 pseudogene
229800_at	0.866	0.0479254	-1.31168	DCLK1	doublecortin like kinase 1
208296_x_at	0.866	0.047956	0.431385	TNFAIP8	TNF alpha induced protein 8
225701_at	0.866	0.0479594	-1.28125	AKNA	AT-hook transcription factor
204374_s_at	0.866	0.0479837	0.970664	GALK1	galactokinase 1
235978_at	0.866	0.0480015	1.10582	FABP4	fatty acid binding protein 4
228342_s_at	0.866	0.0480102	1.53215	ALPK3	alpha kinase 3
1556034_s_at	0.866	0.048088	0.380739	MTMR11	myotubularin related protein 11
211506_s_at	0.866	0.0481102	1.05208	CXCL8	C-X-C motif chemokine ligand 8
233148_at	0.866	0.0481148	0.921068	PODN	podocan
242000_at	0.866	0.0481274	-1.32428	CASD1	CAS1 domain containing 1
201636_at	0.866	0.0481919	0.431573	FXR1	FMR1 autosomal homolog 1
231635_x_at	0.866	0.0481988	-0.982451	RNF31	ring finger protein 31
233247_x_at	0.866	0.0482055	1.57861	ZDHHC21	zinc finger DHHC-type containing 21
1567271_at	0.866	0.0482148	0.790268	OR4C1P	olfactory receptor family 4 subfamily C member 1 pseudogene
1553703_at	0.866	0.0482841	-0.676615	ZNF791	zinc finger protein 791
203664_s_at	0.866	0.0482997	-0.540391	POLR2D	RNA polymerase II subunit D
1555804_a_at	0.866	0.048426	0.711249	MAP3K19	mitogen-activated protein kinase kinase kinase 19
209557_s_at	0.866	0.048432	-1.7433	NCDN	neurochondrin
1564323_at	0.866	0.0484468	0.489691	LOC101928405	uncharacterized LOC101928405
221840_at	0.866	0.0484674	-1.38492	PTPRE	protein tyrosine phosphatase, receptor type E
227268_at	0.866	0.0484984	-0.430861	RNFT1	ring finger protein, transmembrane 1
210309_at	0.866	0.0485043	0.670898	RECQL5	RecQ like helicase 5
237623_at	0.866	0.0485249	-1.48458	CST3	cystatin C
244653_at	0.866	0.0485631	-1.4416	SETD7	SET domain containing lysine methyltransferase 7
236196_at	0.866	0.0485867	-0.50002	ZNF326	zinc finger protein 326
202909_at	0.866	0.0486232	-0.751235	EPM2AIP1	EPM2A interacting protein 1
1554920_at	0.866	0.0486372	2.61994	SCEL	sciellin
219284_at	0.866	0.0486949	1.02376	HSPBAP1	HSPB1 associated protein 1
227402_s_at	0.866	0.0487106	-0.827456	UTP23	UTP23, small subunit processome component
214692_s_at	0.866	0.0487178	-0.847495	JRK	Jrk helix-turn-helix protein
228391_at	0.866	0.0487219	-0.607012	CYP4V2	cytochrome P450 family 4 subfamily V member 2
210945_at	0.866	0.0487315	-0.522018	COL4A6	collagen type IV alpha 6 chain
235932_x_at	0.866	0.0487466	0.433466	HMCN2	hemicentin 2
221229_s_at	0.866	0.0487751	-0.471002	TRMT61B	tRNA methyltransferase 61B
210318_at	0.866	0.0487885	0.941714	RBP3	retinol binding protein 3
206786_at	0.866	0.0487906	1.30896	HTN3	histatin 3
223422_s_at	0.866	0.0488259	0.537295	ARHGAP24	Rho GTPase activating protein 24
1555214_a_at	0.866	0.0488468	1.02327	CLEC7A	C-type lectin domain family 7 member A
218641_at	0.866	0.0488711	-0.718324	C11orf95	chromosome 11 open reading frame 95
211092_s_at	0.866	0.0489095	-0.424604	NF2	neurofibromin 2
1556874_a_at	0.866	0.0489481	0.517942	MEX3C	mex-3 RNA binding family member C
215190_at	0.866	0.0489645	-0.930961	EIF3M	eukaryotic translation initiation factor 3 subunit M
1562629_a_at	0.866	0.0490377	0.55378	KRT40	keratin 40
212454_x_at	0.866	0.0490607	0.634484	HNRNPDL	heterogeneous nuclear ribonucleoprotein D like
228157_at	0.866	0.0490769	-0.904935	ZNF207	zinc finger protein 207
222182_s_at	0.866	0.0490813	0.317505	CNOT2	CCR4-NOT transcription complex subunit 2
228687_at	0.866	0.0491282	-0.934416	ZNF777	zinc finger protein 777
1561942_x_at	0.866	0.0491286	0.82388	ERVK13-1	endogenous retrovirus group K13 member 1
235474_at	0.866	0.049148	-0.396222	NEU3	neuraminidase 3
204932_at	0.866	0.0491493	0.745414	TNFRSF11B	TNF receptor superfamily member 11b
220830_at	0.866	0.0491494	1.06124	IMPG2	interphotoreceptor matrix proteoglycan 2
203078_at	0.866	0.0491516	-0.653007	CUL2	cullin 2
202648_at	0.866	0.0491605	0.561825	TCF3	transcription factor 3
[truncated: 35 more rows]
