# Supplementary material for: Identification of key genes in human airway epithelial cells in response to respiratory pathogens using microarray analysis
Source: BMC Microbiol. 2018 Jun 8;18:58. doi: 10.1186/s12866-018-1187-7 (PMC5994059; doi:10.1186/s12866-018-1187-7)
Supplement: Supplementary file 2 — The GSE6802 mRNA expression profile dataset. 1241 DEGs between normal and infected airway epithelial cells were identified. (XLSX 101 kb) [file 12866_2018_1187_MOESM2_ESM.xlsx]

## Sheet: Additional file 2
The GSE6802 mRNA expression profile dataset.
ID	adj.P.Val	P.Value	logFC	Gene.symbol	Gene.title
218066_at	0.73	0.000119	0.396116	SLC12A7	solute carrier family 12 member 7
211797_s_at	0.73	0.000226	-0.327767	NFYC	nuclear transcription factor Y subunit gamma
203438_at	0.73	0.000276	1.53175	STC2	stanniocalcin 2
206458_s_at	0.73	0.000292	-0.463267	WNT2B	Wnt family member 2B
219790_s_at	0.73	0.000294	-0.313545	NPR3	natriuretic peptide receptor 3
210387_at	0.73	0.000298	-0.70244	HIST1H2BJ///HIST1H2BG	histone cluster 1, H2bj///histone cluster 1, H2bg
212975_at	0.73	0.00036	0.454312	DENND3	DENN domain containing 3
209426_s_at	0.73	0.000492	-0.366809	C1QTNF3-AMACR///AMACR	C1QTNF3-AMACR readthrough (NMD candidate)///alpha-methylacyl-CoA racemase
204195_s_at	0.73	0.000588	-0.338037	PKNOX1	PBX/knotted 1 homeobox 1
203389_at	0.73	0.000695	0.417503	KIF3C	kinesin family member 3C
221484_at	0.73	0.001025	0.293114	B4GALT5	beta-1,4-galactosyltransferase 5
208530_s_at	0.73	0.001082	-0.349444	RARB	retinoic acid receptor beta
217216_x_at	0.73	0.001096	-0.369082	MLH3	mutL homolog 3
212272_at	0.73	0.001138	-0.321483	LPIN1	lipin 1
219014_at	0.73	0.001141	-0.314904	PLAC8	placenta specific 8
209529_at	0.73	0.001153	-0.394166	PLPP2	phospholipid phosphatase 2
220247_at	0.73	0.001237	-0.293133	KNL1	kinetochore scaffold 1
214231_s_at	0.73	0.001264	-0.359457	VWA8	von Willebrand factor A domain containing 8
210630_s_at	0.73	0.00128	-0.474876	RAD52	RAD52 homolog, DNA repair protein
207303_at	0.73	0.00146	-0.31208	PDE1C	phosphodiesterase 1C
211429_s_at	0.73	0.001575	0.387684	SERPINA1	serpin family A member 1
213210_at	0.73	0.001575	-0.363429	TAF6L	TATA-box binding protein associated factor 6 like
218127_at	0.73	0.00159	-0.334624	NFYB	nuclear transcription factor Y subunit beta
203490_at	0.73	0.001667	0.409727	ELF4	E74 like ETS transcription factor 4
209890_at	0.73	0.001671	-0.568928	TSPAN5	tetraspanin 5
201977_s_at	0.73	0.001894	-0.320289	KIAA0141	KIAA0141
213998_s_at	0.73	0.001907	-0.517986	DDX17	DEAD-box helicase 17
219576_at	0.73	0.002155	-0.340477	MAP7D3	MAP7 domain containing 3
219998_at	0.73	0.002297	-0.36353	LGALSL	galectin like
213237_at	0.73	0.002372	-0.329214	KNOP1	lysine rich nucleolar protein 1
212448_at	0.73	0.002596	0.8247	NEDD4L	neural precursor cell expressed, developmentally down-regulated 4-like, E3 ubiquitin protein ligase
201853_s_at	0.73	0.002782	0.26479	CDC25B	cell division cycle 25B
221786_at	0.73	0.002821	-0.189682	C6orf120	chromosome 6 open reading frame 120
207225_at	0.73	0.002831	0.348526	AANAT	aralkylamine N-acetyltransferase
207699_at	0.73	0.002849	0.256678	ZFHX2	zinc finger homeobox 2
216574_s_at	0.73	0.002905	-0.378663	RPEL1///RPE	ribulose-5-phosphate-3-epimerase like 1///ribulose-5-phosphate-3-epimerase
213558_at	0.73	0.002906	-0.648352	PCLO	piccolo presynaptic cytomatrix protein
215044_s_at	0.73	0.002906	-0.305503	STAM2	signal transducing adaptor molecule 2
221681_s_at	0.73	0.002917	0.408178	DSPP	dentin sialophosphoprotein
219467_at	0.73	0.002946	-0.656857	GIN1	gypsy retrotransposon integrase 1
215603_x_at	0.73	0.003031	0.280784	LOC102724197///LOC100132705///GGT2///GGTLC1///GGTLC2///GGT3P///GGT1	inactive gamma-glutamyltranspeptidase 2-like///immunoglobulin superfamily member 3-like///gamma-glutamyltransferase 2///gamma-glutamyltransferase light chain 1///gamma-glutamyltransferase light chain 2///gamma-glutamyltransferase 3 pseudogene///gamma-glutamyltransferase 1
214849_at	0.73	0.003087	-0.409172	KCTD20	potassium channel tetramerization domain containing 20
219406_at	0.73	0.003124	-0.35253	C1orf50	chromosome 1 open reading frame 50
203517_at	0.73	0.003125	-0.281567	MTX2	metaxin 2
202168_at	0.73	0.00313	-0.198862	AK6///TAF9	adenylate kinase 6///TATA-box binding protein associated factor 9
201865_x_at	0.73	0.003158	0.565685	NR3C1	nuclear receptor subfamily 3 group C member 1
216202_s_at	0.73	0.003168	-0.372764	SPTLC2	serine palmitoyltransferase long chain base subunit 2
207351_s_at	0.73	0.003179	0.270788	SH2D2A	SH2 domain containing 2A
210832_x_at	0.73	0.003216	0.237006	PTGER3	prostaglandin E receptor 3
211305_x_at	0.73	0.003272	-0.196286	FCAR	Fc fragment of IgA receptor
204278_s_at	0.73	0.003314	-0.41981	EBAG9	estrogen receptor binding site associated, antigen, 9
204037_at	0.73	0.003374	-0.407675	LPAR1	lysophosphatidic acid receptor 1
202220_at	0.73	0.003446	0.329792	KIAA0907	KIAA0907
210904_s_at	0.73	0.003459	-0.373404	IL13RA1	interleukin 13 receptor subunit alpha 1
218987_at	0.73	0.003472	-0.33794	ATF7IP	activating transcription factor 7 interacting protein
201615_x_at	0.73	0.003554	-0.364353	CALD1	caldesmon 1
220025_at	0.73	0.003563	0.247763	TBR1	T-box, brain 1
220466_at	0.73	0.003569	-0.438868	CCDC15	coiled-coil domain containing 15
214258_x_at	0.73	0.003583	-0.296164	KAT5	lysine acetyltransferase 5
214819_at	0.73	0.003651	0.311303	IQSEC2	IQ motif and Sec7 domain 2
202376_at	0.73	0.003711	0.765339	SERPINA3	serpin family A member 3
203941_at	0.73	0.003733	-0.396296	INTS9	integrator complex subunit 9
204151_x_at	0.73	0.003735	0.300587	AKR1C1	aldo-keto reductase family 1 member C1
219104_at	0.73	0.003811	-0.268964	RNF141	ring finger protein 141
205171_at	0.73	0.003878	-0.51331	PTPN4	protein tyrosine phosphatase, non-receptor type 4
213419_at	0.73	0.003892	-0.395881	APBB2	amyloid beta precursor protein binding family B member 2
211572_s_at	0.73	0.003892	-0.527368	SLC23A2	solute carrier family 23 member 2
201146_at	0.73	0.003892	0.550195	NFE2L2	nuclear factor, erythroid 2 like 2
205135_s_at	0.73	0.003932	-0.251958	NUFIP1	NUFIP1, FMR1 interacting protein 1
204659_s_at	0.73	0.003939	-0.346495	GFER	growth factor, augmenter of liver regeneration
206494_s_at	0.73	0.003941	0.208001	ITGA2B	integrin subunit alpha 2b
202859_x_at	0.73	0.003944	3.49265	CXCL8	C-X-C motif chemokine ligand 8
222173_s_at	0.73	0.003965	-0.334739	TBC1D2	TBC1 domain family member 2
201854_s_at	0.73	0.004011	-0.213934	ATMIN	ATM interactor
209965_s_at	0.73	0.004037	-0.257535	RAD51D	RAD51 paralog D
213643_s_at	0.73	0.004089	-0.289672	INPP5B	inositol polyphosphate-5-phosphatase B
203653_s_at	0.73	0.00415	-0.415411	COIL	coilin
210999_s_at	0.73	0.004165	-0.213545	GRB10	growth factor receptor bound protein 10
206924_at	0.73	0.004176	1.26654	IL11	interleukin 11
219238_at	0.73	0.004228	-0.243982	PIGV	phosphatidylinositol glycan anchor biosynthesis class V
209497_s_at	0.73	0.004296	-0.267316	RBM4B	RNA binding motif protein 4B
206288_at	0.73	0.00439	-0.45775	PGGT1B	protein geranylgeranyltransferase type I subunit beta
220212_s_at	0.73	0.004414	-0.398636	THADA	THADA, armadillo repeat containing
219324_at	0.73	0.004431	-0.291484	NOL12	nucleolar protein 12
221673_s_at	0.73	0.004564	-0.431276	CSNK1G1	casein kinase 1 gamma 1
200702_s_at	0.73	0.004614	-0.253157	DDX24	DEAD-box helicase 24
209943_at	0.73	0.004637	-0.379695	FBXL4	F-box and leucine rich repeat protein 4
204712_at	0.73	0.004685	-0.207893	WIF1	WNT inhibitory factor 1
215072_x_at	0.73	0.004718	-0.222441	EDRF1	erythroid differentiation regulatory factor 1
214933_at	0.73	0.004732	0.280972	LOC100507353///CACNA1A	uncharacterized LOC100507353///calcium voltage-gated channel subunit alpha1 A
219931_s_at	0.73	0.004793	-0.358392	KLHL12	kelch like family member 12
206290_s_at	0.73	0.004859	-0.81989	RGS7	regulator of G-protein signaling 7
201195_s_at	0.73	0.004877	0.363615	SLC7A5	solute carrier family 7 member 5
212589_at	0.73	0.004976	-0.251542	RRAS2	related RAS viral (r-ras) oncogene homolog 2
207348_s_at	0.73	0.004991	-0.262417	LIG3	DNA ligase 3
210442_at	0.73	0.005084	0.277123	IL1RL1	interleukin 1 receptor like 1
214595_at	0.73	0.005192	0.28584	KCNG1	potassium voltage-gated channel modifier subfamily G member 1
208188_at	0.73	0.005292	0.219624	KRT9	keratin 9
213524_s_at	0.73	0.005363	0.888802	G0S2	G0/G1 switch 2
218685_s_at	0.73	0.005368	-0.271294	SMUG1	single-strand-selective monofunctional uracil-DNA glycosylase 1
201471_s_at	0.73	0.005387	0.359068	SQSTM1	sequestosome 1
208107_s_at	0.73	0.005434	-0.298537	LOC81691	exonuclease NEF-sp
212769_at	0.73	0.005517	0.250679	TLE3	transducin like enhancer of split 3
212172_at	0.73	0.005644	0.267528	AK2	adenylate kinase 2
204316_at	0.73	0.005646	-0.28038	RGS10	regulator of G-protein signaling 10
44790_s_at	0.73	0.005702	-0.212942	KIAA0226L	KIAA0226 like
216856_s_at	0.73	0.005743	-0.273954	DLEU2	deleted in lymphocytic leukemia 2 (non-protein coding)
219538_at	0.73	0.005762	-0.337635	WDR5B	WD repeat domain 5B
219465_at	0.73	0.005802	0.247149	APOA2	apolipoprotein A2
209989_at	0.73	0.005862	-0.299132	ZNF268	zinc finger protein 268
221672_s_at	0.73	0.005951	0.385902	TRAPPC9	trafficking protein particle complex 9
202511_s_at	0.73	0.006019	-0.231438	ATG5	autophagy related 5
33148_at	0.73	0.006084	-0.34156	ZFR	zinc finger RNA binding protein
220712_at	0.73	0.006188	0.405509	C8orf60	chromosome 8 open reading frame 60
203866_at	0.73	0.006206	-0.272074	NLE1	notchless homolog 1
213816_s_at	0.73	0.00627	-0.672656	MET	MET proto-oncogene, receptor tyrosine kinase
218208_at	0.73	0.006322	-0.224127	PQLC1	PQ loop repeat containing 1
214442_s_at	0.73	0.006331	-0.311209	PIAS2	protein inhibitor of activated STAT 2
219964_at	0.73	0.006379	-0.225834	ST7L	suppression of tumorigenicity 7 like
218341_at	0.73	0.006399	-0.265083	PPCS	phosphopantothenoylcysteine synthetase
219258_at	0.73	0.00643	-0.391577	TIPIN	TIMELESS interacting protein
216892_at	0.73	0.006432	0.295892	IGHG1	immunoglobulin heavy constant gamma 1 (G1m marker)
202631_s_at	0.73	0.006457	-0.35551	APPBP2	amyloid beta precursor protein binding protein 2
219536_s_at	0.73	0.00657	0.202496	ZFP64	ZFP64 zinc finger protein
218459_at	0.73	0.006607	-0.357607	TOR3A	torsin family 3 member A
212650_at	0.73	0.006612	-0.373053	EHBP1	EH domain binding protein 1
205500_at	0.73	0.006634	-0.303158	C5	complement component 5
214513_s_at	0.73	0.006657	-0.2775	CREB1	cAMP responsive element binding protein 1
217373_x_at	0.73	0.006681	0.308593	MDM2	MDM2 proto-oncogene
204970_s_at	0.73	0.006735	0.557318	MAFG	MAF bZIP transcription factor G
205789_at	0.73	0.006764	-0.611944	CD1D	CD1d molecule
203013_at	0.73	0.006894	-0.21975	ECD	ecdysoneless cell cycle regulator
203542_s_at	0.73	0.006918	1.45431	KLF9	Kruppel like factor 9
221544_s_at	0.73	0.007006	-0.275042	MED16	mediator complex subunit 16
204263_s_at	0.73	0.007013	-0.320115	CPT2	carnitine palmitoyltransferase 2
207510_at	0.73	0.007078	0.61554	BDKRB1	bradykinin receptor B1
209147_s_at	0.73	0.0071	-0.26025	PLPP1	phospholipid phosphatase 1
207193_at	0.73	0.007105	0.233271	AGRP	agouti related neuropeptide
220311_at	0.73	0.007108	-0.554984	N6AMT1	N-6 adenine-specific DNA methyltransferase 1 (putative)
222078_at	0.73	0.007162	0.284281	PKLR	pyruvate kinase, liver and RBC
221826_at	0.73	0.007191	-0.71368	ANGEL2	angel homolog 2
215929_at	0.73	0.007191	-0.199279	LINC00837	long intergenic non-protein coding RNA 837
210538_s_at	0.73	0.007192	1.3742	BIRC3	baculoviral IAP repeat containing 3
210357_s_at	0.73	0.007284	0.654912	SMOX	spermine oxidase
205192_at	0.73	0.007301	-0.330523	MAP3K14	mitogen-activated protein kinase kinase kinase 14
221884_at	0.73	0.007327	-0.333958	MECOM	MDS1 and EVI1 complex locus
220491_at	0.73	0.007337	0.242444	HAMP	hepcidin antimicrobial peptide
206352_s_at	0.73	0.007558	-0.203802	PEX10	peroxisomal biogenesis factor 10
215303_at	0.73	0.007566	-0.179439	DCLK1	doublecortin like kinase 1
218841_at	0.73	0.007615	-0.232342	ASB8	ankyrin repeat and SOCS box containing 8
219047_s_at	0.73	0.007651	-0.298206	ZNF668	zinc finger protein 668
220934_s_at	0.73	0.007685	-0.292123	TMEM223	transmembrane protein 223
207893_at	0.73	0.007722	0.235813	SRY	sex determining region Y
217095_x_at	0.73	0.007772	0.383891	NCR1	natural cytotoxicity triggering receptor 1
215004_s_at	0.73	0.007814	-0.268025	SUGP1	SURP and G-patch domain containing 1
209646_x_at	0.73	0.007824	-0.433178	ALDH1B1	aldehyde dehydrogenase 1 family member B1
216064_s_at	0.73	0.007865	-0.33546	AGA	aspartylglucosaminidase
213527_s_at	0.73	0.007881	-0.259057	ZNF688	zinc finger protein 688
209231_s_at	0.73	0.008017	-0.334831	DCTN5	dynactin subunit 5
203144_s_at	0.73	0.008047	0.275842	KIAA0040	KIAA0040
211697_x_at	0.73	0.008181	-0.364114	PNO1	partner of NOB1 homolog
219642_s_at	0.73	0.008215	-0.2104	PEX5L	peroxisomal biogenesis factor 5 like
215404_x_at	0.73	0.008261	0.241372	FGFR1	fibroblast growth factor receptor 1
220035_at	0.73	0.008284	-0.19049	NUP210	nucleoporin 210
212573_at	0.73	0.008302	-0.335587	ENDOD1	endonuclease domain containing 1
211022_s_at	0.73	0.008351	-0.44571	ATRX	ATRX, chromatin remodeler
213893_x_at	0.73	0.008353	-0.305514	PMS2P9///PMS2P5	PMS1 homolog 2, mismatch repair system component pseudogene 9///PMS1 homolog 2, mismatch repair system component pseudogene 5
219836_at	0.73	0.008456	0.198141	ZBED2	zinc finger BED-type containing 2
210752_s_at	0.73	0.008467	-0.283172	MLX	MLX, MAX dimerization protein
209452_s_at	0.73	0.008477	-0.277965	VTI1B	vesicle transport through interaction with t-SNAREs 1B
222222_s_at	0.73	0.008535	-0.31977	HOMER3	homer scaffolding protein 3
213931_at	0.73	0.008535	-0.516844	ID2B///ID2	inhibitor of DNA binding 2B, HLH protein (pseudogene)///inhibitor of DNA binding 2, HLH protein
206687_s_at	0.73	0.00855	0.353595	PTPN6	protein tyrosine phosphatase, non-receptor type 6
202682_s_at	0.73	0.008611	-0.287782	USP4	ubiquitin specific peptidase 4
201325_s_at	0.73	0.008673	-0.315521	EMP1	epithelial membrane protein 1
203267_s_at	0.73	0.008827	-0.206984	DRG2	developmentally regulated GTP binding protein 2
207142_at	0.73	0.008885	-0.210349	KCNJ3	potassium voltage-gated channel subfamily J member 3
218567_x_at	0.73	0.00895	-0.183877	DPP3	dipeptidyl peptidase 3
210121_at	0.73	0.008951	-0.278092	B3GALT2	beta-1,3-galactosyltransferase 2
218969_at	0.73	0.008957	-0.271363	PAM16	presequence translocase associated motor 16 homolog
218882_s_at	0.73	0.008958	-0.339628	WDR3	WD repeat domain 3
205939_at	0.73	0.008977	0.187661	CYP3A7-CYP3A51P///CYP3A7	CYP3A7-CYP3A51P readthrough///cytochrome P450 family 3 subfamily A member 7
217998_at	0.73	0.008985	0.391084	PHLDA1	pleckstrin homology like domain family A member 1
217647_at	0.73	0.009021	-0.292455	DHODH	dihydroorotate dehydrogenase (quinone)
215983_s_at	0.73	0.009256	-0.32589	UBXN8	UBX domain protein 8
201510_at	0.73	0.009312	0.493635	ELF3	E74 like ETS transcription factor 3
217077_s_at	0.73	0.009352	0.25133	GABBR2	gamma-aminobutyric acid type B receptor subunit 2
221435_x_at	0.73	0.00939	-0.28677	HYI	hydroxypyruvate isomerase (putative)
203682_s_at	0.73	0.009444	-0.375992	IVD	isovaleryl-CoA dehydrogenase
201905_s_at	0.73	0.009477	-0.251153	CTDSPL	CTD small phosphatase like
219641_at	0.73	0.009499	-0.543749	DET1	de-etiolated homolog 1 (Arabidopsis)
209640_at	0.73	0.009501	0.329497	PML	promyelocytic leukemia
204470_at	0.73	0.009515	2.97985	CXCL1	C-X-C motif chemokine ligand 1
207436_x_at	0.73	0.009518	0.292763	SORBS1	sorbin and SH3 domain containing 1
206358_at	0.73	0.009533	0.237024	PRM1	protamine 1
205958_x_at	0.73	0.009534	0.292466	CSHL1	chorionic somatomammotropin hormone like 1
209484_s_at	0.73	0.009574	-0.182262	NSL1	NSL1, MIS12 kinetochore complex component
217072_at	0.73	0.009598	0.322437	CD300A	CD300a molecule
210154_at	0.73	0.009602	-0.241289	ME2	malic enzyme 2
219015_s_at	0.73	0.009647	-0.459283	ALG13	ALG13, UDP-N-acetylglucosaminyltransferase subunit
219484_at	0.73	0.009692	-0.355058	HCFC2	host cell factor C2
206169_x_at	0.73	0.009701	0.330675	ZC3H7B	zinc finger CCCH-type containing 7B
219609_at	0.73	0.009712	-0.370257	WDR25	WD repeat domain 25
212665_at	0.73	0.009712	1.74631	TIPARP	TCDD inducible poly(ADP-ribose) polymerase
211363_s_at	0.73	0.00975	-0.654778	MTAP	methylthioadenosine phosphorylase
219507_at	0.73	0.009836	-0.401873	RSRC1	arginine and serine rich coiled-coil 1
214505_s_at	0.73	0.009939	-0.242714	FHL1	four and a half LIM domains 1
204448_s_at	0.73	0.010001	-0.293662	PDCL	phosducin like
206754_s_at	0.73	0.010021	0.264498	CYP2B7P///CYP2B6	cytochrome P450 family 2 subfamily B member 7, pseudogene///cytochrome P450 family 2 subfamily B member 6
210449_x_at	0.73	0.010024	-0.376381	MAPK14	mitogen-activated protein kinase 14
214832_at	0.73	0.010028	0.205902	HNF4A	hepatocyte nuclear factor 4 alpha
212003_at	0.73	0.010109	-0.341006	SZRD1	SUZ RNA binding domain containing 1
217541_x_at	0.73	0.010122	-0.236456	ZNF816-ZNF321P///ZNF816	ZNF816-ZNF321P readthrough///zinc finger protein 816
214310_s_at	0.73	0.010132	-0.28246	ZFPL1	zinc finger protein like 1
211812_s_at	0.73	0.010133	-0.274623	B3GALNT1	beta-1,3-N-acetylgalactosaminyltransferase 1 (globoside blood group)
219915_s_at	0.73	0.010147	0.173345	SLC16A10	solute carrier family 16 member 10
213764_s_at	0.73	0.010148	-0.290911	MFAP5	microfibrillar associated protein 5
205723_at	0.73	0.01018	0.362748	CNTFR	ciliary neurotrophic factor receptor
218292_s_at	0.73	0.010216	-0.410086	PRKAG2	protein kinase AMP-activated non-catalytic subunit gamma 2
202595_s_at	0.73	0.010264	-0.182256	LEPROTL1	leptin receptor overlapping transcript-like 1
217574_at	0.73	0.01028	-0.18745	CDH8	cadherin 8
203217_s_at	0.73	0.010283	-0.441714	ST3GAL5	ST3 beta-galactoside alpha-2,3-sialyltransferase 5
203718_at	0.73	0.010378	0.2696	PNPLA6	patatin like phospholipase domain containing 6
203896_s_at	0.73	0.01049	-0.518181	PLCB4	phospholipase C beta 4
203790_s_at	0.73	0.010496	-0.259664	RIDA	reactive intermediate imine deaminase A homolog
211161_s_at	0.73	0.010506	-0.232552	COL3A1	collagen type III alpha 1 chain
215645_at	0.73	0.010541	0.282007	FLCN	folliculin
212866_at	0.73	0.010579	-0.277171	R3HCC1	R3H domain and coiled-coil containing 1
211849_s_at	0.73	0.010638	-0.410965	RNGTT	RNA guanylyltransferase and 5'-phosphatase
219235_s_at	0.73	0.010709	0.302354	PHACTR4	phosphatase and actin regulator 4
207049_at	0.73	0.010732	-0.265097	SCN8A	sodium voltage-gated channel alpha subunit 8
214190_x_at	0.73	0.010749	-0.478047	GGA2	golgi associated, gamma adaptin ear containing, ARF binding protein 2
219366_at	0.73	0.010825	-0.287255	AVEN	apoptosis and caspase activation inhibitor
221322_at	0.73	0.010835	0.203559	NPVF	neuropeptide VF precursor
209826_at	0.73	0.010852	0.310439	PPT2-EGFL8///EGFL8///PPT2	PPT2-EGFL8 readthrough (NMD candidate)///EGF like domain multiple 8///palmitoyl-protein thioesterase 2
204731_at	0.73	0.010877	-0.34137	TGFBR3	transforming growth factor beta receptor 3
219853_at	0.73	0.010912	-0.53346	FKRP	fukutin related protein
201580_s_at	0.73	0.010977	-0.187275	TMX4	thioredoxin related transmembrane protein 4
217603_at	0.73	0.011071	0.187893	ATP6V0A2	ATPase H+ transporting V0 subunit a2
210180_s_at	0.73	0.011087	-0.189208	TRA2B	transformer 2 beta homolog (Drosophila)
218975_at	0.73	0.011164	0.271821	COL5A3	collagen type V alpha 3 chain
201502_s_at	0.73	0.011176	0.979889	NFKBIA	NFKB inhibitor alpha
212436_at	0.73	0.011311	-0.305023	TRIM33	tripartite motif containing 33
206157_at	0.73	0.011394	1.4569	PTX3	pentraxin 3
205761_s_at	0.73	0.011411	-0.262624	DUS4L	dihydrouridine synthase 4 like
1320_at	0.73	0.011436	0.259667	PTPN21	protein tyrosine phosphatase, non-receptor type 21
214354_x_at	0.73	0.01144	0.311383	SFTPB	surfactant protein B
213454_at	0.73	0.011447	-0.273511	APITD1-CORT///APITD1	APITD1-CORT readthrough///apoptosis-inducing, TAF9-like domain 1
220303_at	0.73	0.011533	0.313354	PDZD3	PDZ domain containing 3
203599_s_at	0.73	0.011593	-0.40948	WBP4	WW domain binding protein 4
204348_s_at	0.73	0.011608	-0.286174	LOC100507855///AK4	adenylate kinase 4, mitochondrial-like///adenylate kinase 4
209625_at	0.73	0.011625	-0.328788	PIGH	phosphatidylinositol glycan anchor biosynthesis class H
210706_s_at	0.73	0.011709	0.205884	RNF24	ring finger protein 24
210009_s_at	0.73	0.011727	-0.241151	GOSR2	golgi SNAP receptor complex member 2
221861_at	0.73	0.01176	0.270543	ARRB1	arrestin beta 1
202519_at	0.73	0.011766	0.273042	MLXIP	MLX interacting protein
215684_s_at	0.73	0.011785	-0.210593	ASCC2	activating signal cointegrator 1 complex subunit 2
208670_s_at	0.73	0.01179	-0.215504	EID1	EP300 interacting inhibitor of differentiation 1
213995_at	0.73	0.011896	-0.431386	ATP5S	ATP synthase, H+ transporting, mitochondrial Fo complex subunit s (factor B)
210122_at	0.73	0.0119	0.250487	PRM2	protamine 2
205565_s_at	0.73	0.011991	-0.448088	FXN	frataxin
214720_x_at	0.73	0.012015	-0.236255	42623	septin 10
221845_s_at	0.73	0.012036	-0.189118	CLPB	ClpB homolog, mitochondrial AAA ATPase chaperonin
210290_at	0.73	0.012041	-0.427997	ZNF174	zinc finger protein 174
212973_at	0.73	0.012067	-0.330023	RPIA	ribose 5-phosphate isomerase A
216734_s_at	0.73	0.012146	0.257499	CXCR5	C-X-C motif chemokine receptor 5
220390_at	0.73	0.012264	-0.195463	AGBL2	ATP/GTP binding protein like 2
215485_s_at	0.73	0.012288	0.99197	ICAM1	intercellular adhesion molecule 1
217818_s_at	0.73	0.012409	-0.321073	ARPC4	actin related protein 2/3 complex subunit 4
59631_at	0.73	0.01246	-0.271509	TXNRD3NB///TXNRD3	thioredoxin reductase 3 neighbor///thioredoxin reductase 3
206407_s_at	0.73	0.012653	0.223262	CCL13	C-C motif chemokine ligand 13
216712_at	0.73	0.012775	-0.204401	SLC25A30	solute carrier family 25 member 30
213246_at	0.73	0.012964	-0.308138	TMEM251	transmembrane protein 251
211888_x_at	0.73	0.012978	0.234597	CASP10	caspase 10
200811_at	0.73	0.013039	-0.322478	CIRBP	cold inducible RNA binding protein
209239_at	0.73	0.013105	0.761873	NFKB1	nuclear factor kappa B subunit 1
204420_at	0.73	0.013134	1.00028	FOSL1	FOS like 1, AP-1 transcription factor subunit
204114_at	0.73	0.013144	-0.263366	NID2	nidogen 2
205672_at	0.73	0.013256	-0.308196	XPA	XPA, DNA damage recognition and repair factor
219788_at	0.73	0.01332	0.271767	PILRA	paired immunoglobin like type 2 receptor alpha
210534_s_at	0.73	0.013412	-0.296971	B9D1	B9 domain containing 1
201717_at	0.73	0.013529	-0.198812	MRPL49	mitochondrial ribosomal protein L49
217144_at	0.73	0.013544	0.459415	UBBP1	ubiquitin B pseudogene 1
218992_at	0.73	0.013587	-0.289314	PLGRKT	plasminogen receptor with a C-terminal lysine
219245_s_at	0.73	0.013589	-0.21582	OGFOD2	2-oxoglutarate and iron dependent oxygenase domain containing 2
206497_at	0.73	0.013623	-0.288431	COA1	cytochrome c oxidase assembly factor 1 homolog
207765_s_at	0.73	0.013635	0.316973	FAM214B	family with sequence similarity 214 member B
203703_s_at	0.73	0.01365	-0.273257	TTLL4	tubulin tyrosine ligase like 4
203974_at	0.73	0.013714	-0.459095	PUDP	pseudouridine 5'-phosphatase
210620_s_at	0.73	0.013729	-0.398606	GTF3C2	general transcription factor IIIC subunit 2
212106_at	0.73	0.013849	-0.271447	FAF2	Fas associated factor family member 2
201008_s_at	0.73	0.013854	-0.418415	TXNIP	thioredoxin interacting protein
220865_s_at	0.73	0.013866	-0.443353	PDSS1	prenyl (decaprenyl) diphosphate synthase, subunit 1
205071_x_at	0.73	0.013896	-0.451421	XRCC4	X-ray repair cross complementing 4
211042_x_at	0.73	0.013918	-0.179545	MIR6756///MCAM	microRNA 6756///melanoma cell adhesion molecule
213964_x_at	0.73	0.013941	-0.246079	RPARP-AS1	RPARP antisense RNA 1
218489_s_at	0.73	0.014005	-0.269116	ALAD	aminolevulinate dehydratase
203647_s_at	0.73	0.014078	-0.251043	FDX1	ferredoxin 1
210184_at	0.73	0.014169	0.232292	ITGAX	integrin subunit alpha X
217530_at	0.73	0.014193	0.256624	SLC34A1	solute carrier family 34 member 1
213203_at	0.73	0.014206	-0.284071	SNAPC5	small nuclear RNA activating complex polypeptide 5
210367_s_at	0.73	0.014213	0.567709	PTGES	prostaglandin E synthase
201129_at	0.73	0.014283	-0.308121	SRSF7	serine and arginine rich splicing factor 7
220352_x_at	0.73	0.014389	0.240814	FLJ42627	uncharacterized LOC645644
221246_x_at	0.73	0.014427	-0.263212	TNS1	tensin 1
219638_at	0.73	0.014433	-0.208948	FBXO22	F-box protein 22
210378_s_at	0.73	0.014482	-0.286678	SSNA1	SS nuclear autoantigen 1
206851_at	0.73	0.0145	0.300103	RNASE3	ribonuclease A family member 3
204560_at	0.73	0.01451	-0.40822	FKBP5	FK506 binding protein 5
210178_x_at	0.73	0.014527	-0.262454	SRSF10	serine and arginine rich splicing factor 10
204653_at	0.73	0.01453	0.212708	TFAP2A	transcription factor AP-2 alpha
210245_at	0.73	0.014551	0.354145	ABCC8	ATP binding cassette subfamily C member 8
209338_at	0.73	0.014555	-0.347985	TFCP2	transcription factor CP2
220797_at	0.73	0.014595	-0.760891	LOC284009///METTL16	uncharacterized LOC284009///methyltransferase like 16
214969_at	0.73	0.014703	0.378788	MAP3K9	mitogen-activated protein kinase kinase kinase 9
203035_s_at	0.73	0.014703	-0.203416	PIAS3	protein inhibitor of activated STAT 3
207296_at	0.73	0.014709	-0.23077	ZNF343	zinc finger protein 343
44065_at	0.73	0.014806	-0.248887	RITA1	RBPJ interacting and tubulin associated 1
219883_at	0.73	0.0149	0.380351	TEX40	testis expressed 40
216011_at	0.73	0.014941	0.280503	SLC39A9	solute carrier family 39 member 9
221489_s_at	0.73	0.014967	0.755507	SPRY4	sprouty RTK signaling antagonist 4
205270_s_at	0.73	0.014974	0.259501	LCP2	lymphocyte cytosolic protein 2
209368_at	0.73	0.015016	0.372306	EPHX2	epoxide hydrolase 2
221583_s_at	0.73	0.015032	-0.379064	KCNMA1	potassium calcium-activated channel subfamily M alpha 1
207422_at	0.73	0.015064	0.256217	ADAM20	ADAM metallopeptidase domain 20
209072_at	0.73	0.015091	0.27502	MBP	myelin basic protein
206165_s_at	0.73	0.015099	-0.26343	CLCA2	chloride channel accessory 2
209785_s_at	0.73	0.015114	0.362133	PLA2G4C	phospholipase A2 group IVC
219184_x_at	0.73	0.015124	-0.252774	TIMM22	translocase of inner mitochondrial membrane 22 homolog (yeast)
201298_s_at	0.73	0.015168	-0.278687	MOB1A	MOB kinase activator 1A
204338_s_at	0.73	0.015186	-0.841738	RGS4	regulator of G-protein signaling 4
209316_s_at	0.73	0.015231	-0.162149	HBS1L	HBS1 like translational GTPase
209386_at	0.73	0.01526	0.529599	TM4SF1	transmembrane 4 L six family member 1
219654_at	0.73	0.015275	-0.220364	HACD1	3-hydroxyacyl-CoA dehydratase 1
221477_s_at	0.73	0.01539	1.42994	LOC100129518///SOD2	uncharacterized LOC100129518///superoxide dismutase 2, mitochondrial
217230_at	0.73	0.0154	-0.266848	EZR	ezrin
219066_at	0.73	0.015409	-0.33163	PPCDC	phosphopantothenoylcysteine decarboxylase
209182_s_at	0.73	0.01544	0.474148	C10orf10	chromosome 10 open reading frame 10
218316_at	0.73	0.015479	-0.343906	TIMM9	translocase of inner mitochondrial membrane 9
210816_s_at	0.73	0.015485	-0.317862	CYB561	cytochrome b561
204166_at	0.73	0.015495	0.445052	SBNO2	strawberry notch homolog 2
219539_at	0.73	0.015609	-0.373165	GEMIN6	gem nuclear organelle associated protein 6
218982_s_at	0.73	0.015635	-0.317201	MRPS17	mitochondrial ribosomal protein S17
207850_at	0.73	0.015675	0.791706	CXCL3	C-X-C motif chemokine ligand 3
212345_s_at	0.73	0.015677	0.233969	CREB3L2	cAMP responsive element binding protein 3 like 2
221069_s_at	0.73	0.015688	-0.273083	TACO1	translational activator of cytochrome c oxidase I
220049_s_at	0.73	0.015717	-0.436911	PDCD1LG2	programmed cell death 1 ligand 2
207996_s_at	0.73	0.015724	-0.167407	LDLRAD4	low density lipoprotein receptor class A domain containing 4
205520_at	0.73	0.015766	-0.303884	STRN	striatin
202085_at	0.73	0.015793	0.337656	TJP2	tight junction protein 2
212236_x_at	0.73	0.015795	0.856699	KRT17///JUP	keratin 17///junction plakoglobin
208331_at	0.73	0.015917	0.28651	BPY2	basic charge, Y-linked, 2
221530_s_at	0.73	0.015918	0.282037	BHLHE41	basic helix-loop-helix family member e41
211993_at	0.73	0.015948	-0.494591	WNK1	WNK lysine deficient protein kinase 1
207686_s_at	0.73	0.016058	-0.468036	CASP8	caspase 8
221591_s_at	0.73	0.016083	-0.252029	FAM64A	family with sequence similarity 64 member A
203719_at	0.73	0.016094	-0.229987	ERCC1	ERCC excision repair 1, endonuclease non-catalytic subunit
211578_s_at	0.73	0.016105	-0.166373	RPS6KB1	ribosomal protein S6 kinase B1
204994_at	0.73	0.016121	0.496042	MX2	MX dynamin like GTPase 2
216102_at	0.73	0.016125	0.277598	PHLDB1	pleckstrin homology like domain family B member 1
219540_at	0.73	0.016145	0.358433	ZNF267	zinc finger protein 267
207613_s_at	0.73	0.016195	0.219549	CAMK2A	calcium/calmodulin dependent protein kinase II alpha
218055_s_at	0.73	0.016278	-0.281797	WDR41	WD repeat domain 41
212075_s_at	0.73	0.016338	-0.316215	CSNK2A1	casein kinase 2 alpha 1
212884_x_at	0.73	0.016363	0.369105	APOE	apolipoprotein E
203072_at	0.73	0.016369	-0.614411	MYO1E	myosin IE
209771_x_at	0.73	0.016435	0.467001	CD24	CD24 molecule
207230_at	0.73	0.016448	0.236915	CDON	cell adhesion associated, oncogene regulated
215412_x_at	0.73	0.016477	-0.23891	PMS2P8	PMS1 homolog 2, mismatch repair system component pseudogene 8
214455_at	0.73	0.016526	-0.316115	HIST1H2BC///HIST1H2BI///HIST1H2BE///HIST1H2BF///HIST1H2BG	histone cluster 1, H2bc///histone cluster 1, H2bi///histone cluster 1, H2be///histone cluster 1, H2bf///histone cluster 1, H2bg
205246_at	0.73	0.016577	-0.513161	PEX13	peroxisomal biogenesis factor 13
205207_at	0.73	0.016662	1.97541	IL6	interleukin 6
220730_at	0.73	0.016675	0.431954	LOC642533	uncharacterized LOC642533
215105_at	0.73	0.016783	-0.191535	N4BP2L2-IT2	N4BPL2 intronic transcript 2
216555_at	0.73	0.016786	-0.257801	PRR14L	proline rich 14 like
204909_at	0.73	0.016843	-0.168833	DDX6	DEAD-box helicase 6
213544_at	0.73	0.01685	-0.207628	ING2	inhibitor of growth family member 2
201621_at	0.73	0.016928	0.219936	NBL1	neuroblastoma 1, DAN family BMP antagonist
210080_x_at	0.73	0.017046	0.334346	CELA3A	chymotrypsin like elastase family member 3A
204881_s_at	0.73	0.017101	0.562853	UGCG	UDP-glucose ceramide glucosyltransferase
220255_at	0.73	0.017118	-0.252258	FANCE	Fanconi anemia complementation group E
218852_at	0.73	0.017186	-0.391925	PPP2R3C	protein phosphatase 2 regulatory subunit B''gamma
210260_s_at	0.73	0.017226	0.573423	TNFAIP8	TNF alpha induced protein 8
220223_at	0.73	0.017345	-0.297841	ATAD5	ATPase family, AAA domain containing 5
209774_x_at	0.73	0.017347	2.7987	CXCL2	C-X-C motif chemokine ligand 2
217775_s_at	0.73	0.017403	-0.263205	RDH11	retinol dehydrogenase 11 (all-trans/9-cis/11-cis)
205549_at	0.73	0.017411	0.251335	PCP4	Purkinje cell protein 4
216969_s_at	0.73	0.017422	-0.260881	KIF22	kinesin family member 22
210567_s_at	0.73	0.017469	-0.313014	SKP2	S-phase kinase-associated protein 2, E3 ubiquitin protein ligase
215570_s_at	0.73	0.017471	-0.530684	ZNF780A///ZNF780B	zinc finger protein 780A///zinc finger protein 780B
206221_at	0.73	0.017478	-0.470432	RASA3	RAS p21 protein activator 3
219270_at	0.73	0.017493	0.395278	CHAC1	ChaC glutathione specific gamma-glutamylcyclotransferase 1
203551_s_at	0.73	0.017544	-0.314221	COX11	COX11, cytochrome c oxidase copper chaperone
208334_at	0.73	0.017568	0.277854	NDST4	N-deacetylase and N-sulfotransferase 4
213689_x_at	0.73	0.017607	-0.476711	FAM69A	family with sequence similarity 69 member A
221734_at	0.73	0.017659	-0.244133	PRRC1	proline rich coiled-coil 1
209438_at	0.73	0.017662	-0.297657	PHKA2	phosphorylase kinase regulatory subunit alpha 2
204440_at	0.73	0.017698	0.734309	CD83	CD83 molecule
220295_x_at	0.73	0.017803	-0.477099	DEPDC1	DEP domain containing 1
202901_x_at	0.73	0.017845	-0.165842	CTSS	cathepsin S
221646_s_at	0.73	0.01788	0.231112	ZDHHC11B///ZDHHC11	zinc finger DHHC-type containing 11B///zinc finger DHHC-type containing 11
210278_s_at	0.73	0.017893	-0.486583	AP4S1	adaptor related protein complex 4 sigma 1 subunit
200950_at	0.73	0.017919	-0.176557	ARPC1A	actin related protein 2/3 complex subunit 1A
209592_s_at	0.73	0.017947	-0.221064	DCAF7	DDB1 and CUL4 associated factor 7
203511_s_at	0.73	0.017959	-0.349618	TRAPPC3	trafficking protein particle complex 3
220045_at	0.73	0.017985	0.248303	NEUROD6	neuronal differentiation 6
211871_x_at	0.73	0.018034	-0.239955	GNB5	G protein subunit beta 5
220624_s_at	0.73	0.018054	0.226652	ELF5	E74 like ETS transcription factor 5
207818_s_at	0.73	0.018099	0.161506	HTR7	5-hydroxytryptamine receptor 7
207088_s_at	0.73	0.018103	-0.157931	SLC25A11	solute carrier family 25 member 11
219935_at	0.73	0.018167	-0.604284	ADAMTS5	ADAM metallopeptidase with thrombospondin type 1 motif 5
202542_s_at	0.73	0.018175	-0.179364	AIMP1	aminoacyl tRNA synthetase complex interacting multifunctional protein 1
203444_s_at	0.73	0.018221	-0.366538	MTA2	metastasis associated 1 family member 2
213393_at	0.73	0.01827	-0.274002	MFSD9	major facilitator superfamily domain containing 9
201779_s_at	0.73	0.018361	-0.258807	RNF13	ring finger protein 13
209195_s_at	0.73	0.018432	0.260353	ADCY6	adenylate cyclase 6
216603_at	0.73	0.018443	0.466888	SLC7A8	solute carrier family 7 member 8
218453_s_at	0.73	0.018467	-0.522081	TMEM242	transmembrane protein 242
218890_x_at	0.73	0.018547	-0.341444	MRPL35	mitochondrial ribosomal protein L35
204908_s_at	0.73	0.018577	1.02598	MIR8085///BCL3	microRNA 8085///B-cell CLL/lymphoma 3
212314_at	0.73	0.018586	-0.656466	SEL1L3	SEL1L family member 3
212395_s_at	0.73	0.018717	-0.224043	EMC1	ER membrane protein complex subunit 1
204793_at	0.73	0.018753	-0.208305	GPRASP1	G protein-coupled receptor associated sorting protein 1
211975_at	0.73	0.018843	-0.209515	ARFGAP2	ADP ribosylation factor GTPase activating protein 2
220720_x_at	0.73	0.018881	0.202873	MZT2B	mitotic spindle organizing protein 2B
214904_at	0.73	0.018933	-0.220596	ZNF41	zinc finger protein 41
219208_at	0.73	0.019019	-0.417737	FBXO11	F-box protein 11
215111_s_at	0.73	0.01902	0.605185	TSC22D1	TSC22 domain family member 1
210232_at	0.73	0.019074	-0.300103	CDC42	cell division cycle 42
211989_at	0.73	0.019091	-0.265017	SMARCE1	SWI/SNF related, matrix associated, actin dependent regulator of chromatin, subfamily e, member 1
203297_s_at	0.73	0.019092	0.198857	JARID2	jumonji and AT-rich interaction domain containing 2
202604_x_at	0.73	0.019111	-0.348973	ADAM10	ADAM metallopeptidase domain 10
215892_at	0.73	0.019129	0.153748	ZNF440	zinc finger protein 440
221049_s_at	0.73	0.019164	0.225912	POLL	polymerase (DNA) lambda
212113_at	0.73	0.019224	-0.387267	ATXN7L3B	ataxin 7 like 3B
215091_s_at	0.73	0.019245	-0.227158	GTF3A	general transcription factor IIIA
209714_s_at	0.73	0.019279	-0.285232	CDKN3	cyclin dependent kinase inhibitor 3
218743_at	0.73	0.019298	-0.274318	CHMP6	charged multivesicular body protein 6
205645_at	0.73	0.019302	0.197432	REPS2	RALBP1 associated Eps domain containing 2
214860_at	0.73	0.019378	-0.211709	SLC9A7	solute carrier family 9 member A7
220585_at	0.73	0.019386	0.175307	HKDC1	hexokinase domain containing 1
209502_s_at	0.73	0.019387	-0.235574	BAIAP2	BAI1 associated protein 2
206425_s_at	0.73	0.019497	0.226264	TRPC3	transient receptor potential cation channel subfamily C member 3
204665_at	0.73	0.019501	-0.184149	SIKE1	suppressor of IKBKE 1
217312_s_at	0.73	0.019506	0.494104	COL7A1	collagen type VII alpha 1 chain
219006_at	0.73	0.019581	-0.313799	NDUFAF4	NADH:ubiquinone oxidoreductase complex assembly factor 4
218964_at	0.73	0.019688	0.462815	ARID3B	AT-rich interaction domain 3B
202643_s_at	0.73	0.019698	2.10053	TNFAIP3	TNF alpha induced protein 3
211801_x_at	0.73	0.019734	-0.323858	MFN1	mitofusin 1
219420_s_at	0.73	0.019764	-0.331615	COA7	cytochrome c oxidase assembly factor 7 (putative)
210687_at	0.73	0.019816	0.198236	CPT1A	carnitine palmitoyltransferase 1A
214531_s_at	0.73	0.019828	-0.202603	SNX1	sorting nexin 1
218684_at	0.73	0.019907	-0.377895	LRRC8D	leucine rich repeat containing 8 family member D
202899_s_at	0.73	0.019921	-0.305636	SRSF3	serine and arginine rich splicing factor 3
220836_at	0.73	0.019972	-0.184973	ZNF407	zinc finger protein 407
218962_s_at	0.73	0.01998	-0.49652	TMEM168	transmembrane protein 168
202993_at	0.73	0.019986	-0.162282	ILVBL	ilvB acetolactate synthase like
218438_s_at	0.73	0.020006	-0.307229	MED28	mediator complex subunit 28
218525_s_at	0.73	0.02001	-0.333173	HIF1AN	hypoxia inducible factor 1 alpha subunit inhibitor
203176_s_at	0.73	0.020033	-0.256641	TFAM	transcription factor A, mitochondrial
208848_at	0.73	0.020121	-0.223008	ADH5	alcohol dehydrogenase 5 (class III), chi polypeptide
212880_at	0.73	0.020158	-0.314769	WDR7	WD repeat domain 7
212955_s_at	0.73	0.020172	-0.190125	POLR2I	RNA polymerase II subunit I
203532_x_at	0.73	0.020199	-0.364751	CUL5	cullin 5
218766_s_at	0.73	0.020204	-0.294473	WARS2	tryptophanyl tRNA synthetase 2, mitochondrial
212407_at	0.73	0.020245	-0.372437	METTL13	methyltransferase like 13
215341_at	0.73	0.020292	0.215902	DNAH6	dynein axonemal heavy chain 6
205886_at	0.73	0.02035	0.175772	REG1B	regenerating family member 1 beta
209766_at	0.73	0.020468	0.30181	PRDX3	peroxiredoxin 3
203318_s_at	0.73	0.020474	-0.404563	ZNF148	zinc finger protein 148
202419_at	0.73	0.02049	0.179732	KDSR	3-ketodihydrosphingosine reductase
203925_at	0.73	0.020642	0.302716	GCLM	glutamate-cysteine ligase modifier subunit
204017_at	0.73	0.020679	-0.177574	KDELR3	KDEL endoplasmic reticulum protein retention receptor 3
220444_at	0.73	0.020687	-0.343644	ZNF557	zinc finger protein 557
218284_at	0.73	0.020691	0.323524	SMAD3	SMAD family member 3
203940_s_at	0.73	0.020729	-0.238455	VASH1	vasohibin 1
220575_at	0.73	0.020762	-0.21879	FAM106A	family with sequence similarity 106 member A
221094_s_at	0.73	0.020916	-0.271895	ELP3	elongator acetyltransferase complex subunit 3
200051_at	0.73	0.020952	-0.181808	SART1	squamous cell carcinoma antigen recognized by T-cells 1
203891_s_at	0.73	0.020988	-0.239265	MIR637///DAPK3	microRNA 637///death associated protein kinase 3
205369_x_at	0.73	0.020993	-0.475292	DBT	dihydrolipoamide branched chain transacylase E2
221367_at	0.73	0.020994	0.233787	MOS	v-mos Moloney murine sarcoma viral oncogene homolog
220647_s_at	0.73	0.020994	-0.329867	COA4	cytochrome c oxidase assembly factor 4 homolog
204723_at	0.73	0.02101	0.192418	SCN3B	sodium voltage-gated channel beta subunit 3
220326_s_at	0.73	0.021252	0.472604	ARHGEF40	Rho guanine nucleotide exchange factor 40
216227_at	0.73	0.021321	0.244278	LOC105379655	uncharacterized LOC105379655
207356_at	0.73	0.021329	0.386764	DEFB4B///DEFB4A	defensin beta 4B///defensin beta 4A
215602_at	0.73	0.02138	-0.184207	FGD2	FYVE, RhoGEF and PH domain containing 2
202509_s_at	0.73	0.021397	0.497618	TNFAIP2	TNF alpha induced protein 2
210342_s_at	0.73	0.021405	0.25995	TPO	thyroid peroxidase
220036_s_at	0.73	0.021431	0.19762	LMBR1L	limb development membrane protein 1 like
202019_s_at	0.73	0.021554	-0.280572	LANCL1	LanC like 1
207675_x_at	0.73	0.021556	0.277647	ARTN	artemin
204109_s_at	0.73	0.021584	-0.598448	NFYA	nuclear transcription factor Y subunit alpha
219565_at	0.73	0.021629	-0.493695	CYP20A1	cytochrome P450 family 20 subfamily A member 1
205828_at	0.73	0.021639	1.76733	MMP3	matrix metallopeptidase 3
219346_at	0.73	0.021646	-0.239818	LRFN3	leucine rich repeat and fibronectin type III domain containing 3
205106_at	0.73	0.021697	-0.23339	CMC4///MTCP1	C-X9-C motif containing 4///mature T-cell proliferation 1
210761_s_at	0.73	0.021702	0.232695	GRB7	growth factor receptor bound protein 7
218161_s_at	0.73	0.021717	-0.317162	CLN6	ceroid-lipofuscinosis, neuronal 6, late infantile, variant
212084_at	0.73	0.021802	-0.30545	TEX261	testis expressed 261
212583_at	0.73	0.021807	-0.284364	AQR	aquarius intron-binding spliceosomal factor
214140_at	0.73	0.021848	-0.312745	SLC25A16	solute carrier family 25 member 16
208519_x_at	0.73	0.021906	0.338776	GNRH2	gonadotropin releasing hormone 2
207961_x_at	0.73	0.021927	0.251979	MYH11	myosin heavy chain 11
52940_at	0.73	0.021997	-0.212247	SIGIRR	single Ig and TIR domain containing
201631_s_at	0.73	0.022036	1.26677	IER3	immediate early response 3
213379_at	0.73	0.022048	-0.187657	COQ2	coenzyme Q2, polyprenyltransferase
213113_s_at	0.73	0.022181	-0.138908	SLC43A3	solute carrier family 43 member 3
215185_at	0.73	0.022229	-0.314819	LINC00963	long intergenic non-protein coding RNA 963
200898_s_at	0.73	0.022247	-0.224285	MGEA5	meningioma expressed antigen 5 (hyaluronidase)
205709_s_at	0.73	0.02225	-0.173752	CDS1	CDP-diacylglycerol synthase 1
201220_x_at	0.73	0.022333	-0.222654	CTBP2	C-terminal binding protein 2
219575_s_at	0.73	0.022366	-0.281108	COG8///PDF	component of oligomeric golgi complex 8///peptide deformylase (mitochondrial)
201070_x_at	0.73	0.022397	-0.190802	SF3B1	splicing factor 3b subunit 1
217525_at	0.73	0.022477	-0.306726	OLFML1	olfactomedin like 1
217978_s_at	0.73	0.022531	-0.216161	UBE2Q1	ubiquitin conjugating enzyme E2 Q1
220239_at	0.73	0.022575	-0.215056	KLHL7	kelch like family member 7
200732_s_at	0.73	0.0226	0.685537	PTP4A1	protein tyrosine phosphatase type IVA, member 1
210732_s_at	0.73	0.022609	-0.405789	LGALS8	galectin 8
207827_x_at	0.73	0.022646	0.396844	SNCA	synuclein alpha
204824_at	0.73	0.022691	-0.301205	ENDOG	endonuclease G
219374_s_at	0.73	0.022714	-0.333409	ALG9	ALG9, alpha-1,2-mannosyltransferase
210883_x_at	0.73	0.022806	0.219488	EFNB3	ephrin B3
220283_at	0.73	0.022807	0.240049	HHIPL2	HHIP like 2
204964_s_at	0.73	0.022809	0.209561	SSPN	sarcospan
218736_s_at	0.73	0.022833	-0.334182	PALMD	palmdelphin
220351_at	0.73	0.022955	0.20586	ACKR4	atypical chemokine receptor 4
208992_s_at	0.73	0.022956	0.216321	STAT3	signal transducer and activator of transcription 3
205476_at	0.73	0.022961	2.02534	CCL20	C-C motif chemokine ligand 20
205033_s_at	0.73	0.023037	0.286653	DEFA1B///DEFA3///DEFA1	defensin alpha 1B///defensin alpha 3///defensin alpha 1
206038_s_at	0.73	0.02305	-0.276196	NR2C2	nuclear receptor subfamily 2 group C member 2
204197_s_at	0.73	0.023086	0.601311	RUNX3	runt related transcription factor 3
219993_at	0.73	0.023135	0.344757	SOX17	SRY-box 17
217124_at	0.73	0.023152	-0.193263	IQCE	IQ motif containing E
204422_s_at	0.73	0.023169	0.477631	FGF2	fibroblast growth factor 2
200865_at	0.73	0.023178	-0.226812	EIF3F	eukaryotic translation initiation factor 3 subunit F
220496_at	0.73	0.023282	0.240006	CLEC1B	C-type lectin domain family 1 member B
214862_x_at	0.73	0.023361	-0.151109	TET1	tet methylcytosine dioxygenase 1
205943_at	0.73	0.023383	-0.184376	TDO2	tryptophan 2,3-dioxygenase
202305_s_at	0.73	0.023385	-0.41093	FEZ2	fasciculation and elongation protein zeta 2
203609_s_at	0.73	0.023392	-0.260291	ALDH5A1	aldehyde dehydrogenase 5 family member A1
218219_s_at	0.73	0.023581	-0.333589	LANCL2	LanC like 2
203836_s_at	0.73	0.023619	-0.440636	MAP3K5	mitogen-activated protein kinase kinase kinase 5
218405_at	0.73	0.023648	-0.231374	ABT1	activator of basal transcription 1
219600_s_at	0.73	0.023689	-0.194839	TMEM50B	transmembrane protein 50B
203801_at	0.73	0.023788	-0.392602	MRPS14	mitochondrial ribosomal protein S14
210281_s_at	0.73	0.023884	-0.402846	ZMYM2	zinc finger MYM-type containing 2
207172_s_at	0.73	0.023889	0.271143	CDH11	cadherin 11
202407_s_at	0.73	0.023898	-0.234952	PRPF31	pre-mRNA processing factor 31
217010_s_at	0.73	0.023904	-0.213991	CDC25C	cell division cycle 25C
214136_at	0.73	0.023908	-0.285577	NUDT13	nudix hydrolase 13
210517_s_at	0.73	0.023934	0.165631	AKAP12	A-kinase anchoring protein 12
206180_x_at	0.73	0.023986	-0.151697	ZNF747	zinc finger protein 747
209753_s_at	0.73	0.024037	-0.354395	TMPO	thymopoietin
209279_s_at	0.73	0.024053	-0.299585	NSDHL	NAD(P) dependent steroid dehydrogenase-like
203565_s_at	0.73	0.024123	-0.322525	MNAT1	MNAT1, CDK activating kinase assembly factor
212246_at	0.73	0.02415	-0.219182	MCFD2	multiple coagulation factor deficiency 2
203039_s_at	0.73	0.024192	-0.142018	NDUFS1	NADH:ubiquinone oxidoreductase core subunit S1
205217_at	0.73	0.024221	-0.278388	TIMM8A	translocase of inner mitochondrial membrane 8 homolog A (yeast)
218664_at	0.73	0.02432	-0.215515	MECR	mitochondrial trans-2-enoyl-CoA reductase
218006_s_at	0.73	0.024409	-0.438815	ZNF22	zinc finger protein 22
217598_at	0.73	0.024413	-0.456226	CINP	cyclin dependent kinase 2 interacting protein
211149_at	0.73	0.024417	-0.268868	UTY	ubiquitously transcribed tetratricopeptide repeat containing, Y-linked
206443_at	0.73	0.024438	0.272442	RORB	RAR related orphan receptor B
222147_s_at	0.73	0.024438	-0.326999	ACTR5	ARP5 actin-related protein 5 homolog
209136_s_at	0.73	0.024456	-0.238011	USP10	ubiquitin specific peptidase 10
202779_s_at	0.73	0.024482	-0.252313	UBE2S	ubiquitin conjugating enzyme E2 S
220331_at	0.73	0.024513	0.18244	CYP46A1	cytochrome P450 family 46 subfamily A member 1
209382_at	0.73	0.02454	-0.185742	POLR3C	RNA polymerase III subunit C
202170_s_at	0.73	0.024563	-0.367488	AASDHPPT	aminoadipate-semialdehyde dehydrogenase-phosphopantetheinyl transferase
206423_at	0.73	0.02467	0.194398	ANGPTL7	angiopoietin like 7
214887_at	0.73	0.024687	-0.170583	N4BP2L1	NEDD4 binding protein 2 like 1
204142_at	0.73	0.024709	-0.269996	ENOSF1	enolase superfamily member 1
212749_s_at	0.73	0.024718	-0.233535	RCHY1	ring finger and CHY zinc finger domain containing 1
209007_s_at	0.73	0.024726	0.462836	RSRP1	arginine and serine rich protein 1
213035_at	0.73	0.024794	0.198855	ANKRD28	ankyrin repeat domain 28
213498_at	0.73	0.024847	0.215268	CREB3L1	cAMP responsive element binding protein 3 like 1
221073_s_at	0.73	0.024859	0.239562	NOD1	nucleotide binding oligomerization domain containing 1
205055_at	0.73	0.024869	-0.289937	ITGAE	integrin subunit alpha E
206058_at	0.73	0.024882	0.197537	SLC6A12	solute carrier family 6 member 12
207393_at	0.73	0.024891	-0.17515	HCRTR2	hypocretin receptor 2
202478_at	0.73	0.024902	-0.253366	TRIB2	tribbles pseudokinase 2
206966_s_at	0.73	0.024905	0.200099	KLF12	Kruppel like factor 12
202697_at	0.73	0.025017	-0.204728	NUDT21	nudix hydrolase 21
210270_at	0.73	0.025058	0.325425	RGS6	regulator of G-protein signaling 6
205429_s_at	0.73	0.025058	-0.478081	MPP6	membrane palmitoylated protein 6
212195_at	0.73	0.025127	0.34201	IL6ST	interleukin 6 signal transducer
212912_at	0.73	0.025169	-0.321113	RPS6KA2	ribosomal protein S6 kinase A2
213599_at	0.73	0.025268	-0.210337	OIP5	Opa interacting protein 5
203536_s_at	0.73	0.025279	-0.252579	CIAO1	cytosolic iron-sulfur assembly component 1
222018_at	0.73	0.025343	0.355723	NACA	nascent polypeptide-associated complex alpha subunit
207217_s_at	0.73	0.025368	0.269377	NOX1	NADPH oxidase 1
210257_x_at	0.73	0.025397	-0.356584	CUL4B	cullin 4B
210728_s_at	0.73	0.025471	0.239424	CALCA	calcitonin related polypeptide alpha
207746_at	0.73	0.025471	0.284018	POLQ	DNA polymerase theta
219383_at	0.73	0.025496	-0.409656	PRR5L	proline rich 5 like
219169_s_at	0.73	0.025523	-0.404582	TFB1M	transcription factor B1, mitochondrial
219128_at	0.73	0.025543	-0.665083	C2orf42	chromosome 2 open reading frame 42
216582_at	0.73	0.025615	0.231641	POM121L2	POM121 transmembrane nucleoporin like 2
218527_at	0.73	0.025626	-0.206564	APTX	aprataxin
221046_s_at	0.73	0.025648	-0.255486	GTPBP8	GTP binding protein 8 (putative)
218576_s_at	0.73	0.025669	-0.194114	DUSP12	dual specificity phosphatase 12
219910_at	0.73	0.025704	-0.208476	FICD	FIC domain containing
203724_s_at	0.73	0.025706	-0.263132	RUFY3	RUN and FYVE domain containing 3
212687_at	0.73	0.025735	-0.274338	LIMS4///LIMS3///LIMS1	LIM zinc finger domain containing 4///LIM zinc finger domain containing 3///LIM zinc finger domain containing 1
203259_s_at	0.73	0.025757	-0.317061	HDDC2	HD domain containing 2
213709_at	0.73	0.025784	-0.287213	BHLHB9	basic helix-loop-helix domain containing, class B, 9
203978_at	0.73	0.025815	-0.29737	NUBP1	nucleotide binding protein 1
203051_at	0.73	0.025836	0.243913	BAHD1	bromo adjacent homology domain containing 1
204253_s_at	0.73	0.025889	0.170344	VDR	vitamin D (1,25- dihydroxyvitamin D3) receptor
210636_at	0.73	0.025889	-0.243834	PPARD	peroxisome proliferator activated receptor delta
208435_s_at	0.73	0.025939	0.248946	AQP6	aquaporin 6
207392_x_at	0.73	0.02601	0.216075	UGT2B15	UDP glucuronosyltransferase family 2 member B15
206735_at	0.73	0.026051	0.278994	CHRNA4	cholinergic receptor nicotinic alpha 4 subunit
221439_at	0.73	0.026099	0.232515	RBBP9	RB binding protein 9, serine hydrolase
219687_at	0.73	0.026146	-0.245015	HHAT	hedgehog acyltransferase
214436_at	0.73	0.026183	-0.237423	FBXL2	F-box and leucine rich repeat protein 2
221648_s_at	0.73	0.026189	-0.309838	AGMAT	agmatinase
206066_s_at	0.73	0.026193	-0.18267	RAD51C	RAD51 paralog C
216862_s_at	0.73	0.026217	-0.215878	CMC4	C-X9-C motif containing 4
215464_s_at	0.73	0.026221	-0.300436	P2RX5-TAX1BP3///TAX1BP3///P2RX5	P2RX5-TAX1BP3 readthrough (NMD candidate)///Tax1 binding protein 3///purinergic receptor P2X 5
221912_s_at	0.73	0.026237	-0.177448	CCDC28B	coiled-coil domain containing 28B
217738_at	0.73	0.026281	0.570666	NAMPT	nicotinamide phosphoribosyltransferase
205940_at	0.73	0.026287	0.190316	MYH3	myosin, heavy chain 3, skeletal muscle, embryonic
219618_at	0.73	0.026337	-0.157741	IRAK4	interleukin 1 receptor associated kinase 4
204218_at	0.73	0.026367	-0.217971	ANAPC15	anaphase promoting complex subunit 15
220631_at	0.73	0.026457	-0.317034	OSGEPL1	O-sialoglycoprotein endopeptidase-like 1
209406_at	0.73	0.026548	-0.291381	BAG2	BCL2 associated athanogene 2
205872_x_at	0.73	0.026621	-0.173656	PDE4DIP	phosphodiesterase 4D interacting protein
208086_s_at	0.73	0.026623	-0.250177	DMD	dystrophin
208879_x_at	0.73	0.026705	-0.433196	PRPF6	pre-mRNA processing factor 6
206825_at	0.73	0.02671	-0.483071	OXTR	oxytocin receptor
219951_s_at	0.73	0.026711	-0.534907	DZANK1	double zinc ribbon and ankyrin repeat domains 1
217566_s_at	0.73	0.026717	0.141265	TGM4	transglutaminase 4
218046_s_at	0.73	0.026752	-0.278646	MRPS16	mitochondrial ribosomal protein S16
201157_s_at	0.73	0.02679	-0.24314	NMT1	N-myristoyltransferase 1
201523_x_at	0.73	0.026808	-0.223755	UBE2N	ubiquitin conjugating enzyme E2 N
219026_s_at	0.73	0.026838	-0.376723	RASAL2	RAS protein activator like 2
221710_x_at	0.73	0.026867	-0.206255	EVA1B	eva-1 homolog B
213506_at	0.73	0.026934	0.959478	F2RL1	F2R like trypsin receptor 1
208475_at	0.73	0.026937	0.197155	FRMD4A	FERM domain containing 4A
206308_at	0.73	0.026983	-0.266652	TRDMT1	tRNA aspartic acid methyltransferase 1
201543_s_at	0.73	0.027063	-0.268906	SAR1A	secretion associated Ras related GTPase 1A
209899_s_at	0.73	0.027073	-0.211027	PUF60	poly(U) binding splicing factor 60
221685_s_at	0.73	0.027156	-0.248365	SPDL1	spindle apparatus coiled-coil protein 1
204417_at	0.73	0.027226	-0.3419	GALC	galactosylceramidase
219941_at	0.73	0.027314	-0.239307	TMEM19	transmembrane protein 19
210937_s_at	0.73	0.027375	0.214908	PDX1	pancreatic and duodenal homeobox 1
215891_s_at	0.73	0.027387	-0.313622	GM2A	GM2 ganglioside activator
203880_at	0.73	0.027402	-0.271996	POPDC2///COX17	popeye domain containing 2///COX17, cytochrome c oxidase copper chaperone
214417_s_at	0.73	0.027459	0.196262	FETUB	fetuin B
212641_at	0.73	0.027481	1.22876	HIVEP2	human immunodeficiency virus type I enhancer binding protein 2
204488_at	0.73	0.027497	-0.411677	DOLK	dolichol kinase
203537_at	0.73	0.027531	-0.252716	PRPSAP2	phosphoribosyl pyrophosphate synthetase associated protein 2
214384_s_at	0.73	0.027631	-0.202515	DCTN2	dynactin subunit 2
208721_s_at	0.73	0.027658	-0.309892	ANAPC5	anaphase promoting complex subunit 5
208911_s_at	0.73	0.027684	-0.22222	PDHB	pyruvate dehydrogenase (lipoamide) beta
218347_at	0.73	0.027723	-0.167915	TYW1	tRNA-yW synthesizing protein 1 homolog
212529_at	0.73	0.027736	-0.272928	LSM12	LSM12 homolog
209951_s_at	0.73	0.027824	0.263356	MAP2K7	mitogen-activated protein kinase kinase 7
219860_at	0.73	0.027859	-0.355949	LY6G5C	lymphocyte antigen 6 complex, locus G5C
202073_at	0.73	0.02786	0.40913	OPTN	optineurin
206859_s_at	0.73	0.027894	0.224345	PAEP	progestagen associated endometrial protein
206314_at	0.73	0.027998	-0.540679	ZKSCAN7	zinc finger with KRAB and SCAN domains 7
205380_at	0.73	0.028045	-0.385928	PDZK1	PDZ domain containing 1
221298_s_at	0.73	0.028058	0.32081	SLC22A8	solute carrier family 22 member 8
215288_at	0.73	0.028067	0.174748	TRPC2	transient receptor potential cation channel subfamily C member 2, pseudogene
221961_at	0.73	0.028133	0.17913	CLCN7	chloride voltage-gated channel 7
206105_at	0.73	0.028158	0.26457	AFF2	AF4/FMR2 family member 2
218616_at	0.73	0.028189	-0.264958	INTS12	integrator complex subunit 12
213391_at	0.73	0.028231	-0.312768	DPY19L4	dpy-19 like 4 (C. elegans)
219051_x_at	0.73	0.028301	-0.270311	METRN	meteorin, glial cell differentiation regulator
210115_at	0.73	0.028373	-0.35181	RPL39L	ribosomal protein L39 like
208850_s_at	0.73	0.028378	-0.213478	THY1	Thy-1 cell surface antigen
200973_s_at	0.73	0.028388	-0.142198	TSPAN3	tetraspanin 3
219555_s_at	0.73	0.02851	-0.255929	CENPN	centromere protein N
204580_at	0.73	0.028629	1.24598	MMP12	matrix metallopeptidase 12
202053_s_at	0.73	0.028658	-0.364401	ALDH3A2	aldehyde dehydrogenase 3 family member A2
210862_s_at	0.73	0.028767	-0.247518	SARDH	sarcosine dehydrogenase
203199_s_at	0.73	0.028789	-0.214591	MTRR	5-methyltetrahydrofolate-homocysteine methyltransferase reductase
213769_at	0.73	0.028791	0.229626	KSR1	kinase suppressor of ras 1
206366_x_at	0.73	0.028814	0.306028	XCL1	X-C motif chemokine ligand 1
203495_at	0.73	0.028866	-0.294332	LRRC14	leucine rich repeat containing 14
203073_at	0.73	0.028895	-0.457654	COG2	component of oligomeric golgi complex 2
218703_at	0.73	0.028932	-0.378427	SEC22A	SEC22 homolog A, vesicle trafficking protein
215620_at	0.73	0.028936	0.234502	RREB1	ras responsive element binding protein 1
219927_at	0.73	0.029018	-0.423656	FCF1	FCF1 rRNA-processing protein
212604_at	0.73	0.029063	-0.353548	MRPS31	mitochondrial ribosomal protein S31
219058_x_at	0.73	0.029097	-0.241715	TINAGL1	tubulointerstitial nephritis antigen like 1
206144_at	0.73	0.029148	-0.256014	MAGI1	membrane associated guanylate kinase, WW and PDZ domain containing 1
220589_s_at	0.73	0.029166	-0.221771	LOC100507424///ITFG2	uncharacterized LOC100507424///integrin alpha FG-GAP repeat containing 2
218012_at	0.73	0.029221	0.219483	TSPYL2	TSPY like 2
221215_s_at	0.73	0.029257	0.76081	RIPK4	receptor interacting serine/threonine kinase 4
201974_s_at	0.73	0.029314	0.225265	CCZ1	CCZ1 homolog, vacuolar protein trafficking and biogenesis associated
218116_at	0.73	0.029342	-0.177878	C9orf78	chromosome 9 open reading frame 78
220958_at	0.73	0.029622	-0.202283	ULK4	unc-51 like kinase 4
217971_at	0.73	0.029656	-0.203535	LAMTOR3	late endosomal/lysosomal adaptor, MAPK and MTOR activator 3
210820_x_at	0.73	0.029676	-0.416211	COQ7	coenzyme Q7, hydroxylase
206348_s_at	0.73	0.029685	-0.176284	PDK3	pyruvate dehydrogenase kinase 3
212951_at	0.73	0.029698	-0.155437	ADGRF5	adhesion G protein-coupled receptor F5
219181_at	0.73	0.029722	0.445864	LIPG	lipase G, endothelial type
221841_s_at	0.73	0.029784	2.30111	KLF4	Kruppel like factor 4
201789_at	0.73	0.029791	0.164222	PCNX4	pecanex homolog 4 (Drosophila)
221873_at	0.73	0.029802	-0.23446	ZNF143	zinc finger protein 143
221459_at	0.73	0.029822	0.175448	TAAR5	trace amine associated receptor 5
219139_s_at	0.73	0.029837	-0.28178	CROCCP3	ciliary rootlet coiled-coil, rootletin pseudogene 3
215468_at	0.73	0.029837	-0.151502	LOC647070	nascent polypeptide-associated complex subunit alpha, muscle-specific form-like
215023_s_at	0.73	0.029886	-0.186965	PEX1	peroxisomal biogenesis factor 1
41469_at	0.73	0.02991	0.21734	PI3	peptidase inhibitor 3
205266_at	0.73	0.029928	1.24733	LIF	leukemia inhibitory factor
210811_s_at	0.73	0.029969	-0.209643	DDX49	DEAD-box helicase 49
220778_x_at	0.73	0.029994	0.399562	SEMA6B	semaphorin 6B
222184_at	0.73	0.030029	-0.170702	LINC00965	long intergenic non-protein coding RNA 965
60474_at	0.73	0.030036	-0.14091	FERMT1	fermitin family member 1
218008_at	0.73	0.030195	-0.128534	TMEM248	transmembrane protein 248
202467_s_at	0.73	0.030267	-0.12952	COPS2	COP9 signalosome subunit 2
203430_at	0.73	0.030403	-0.184571	HEBP2	heme binding protein 2
220789_s_at	0.73	0.030506	-0.227976	SNORA5B///TBRG4	small nucleolar RNA, H/ACA box 5B///transforming growth factor beta regulator 4
205416_s_at	0.73	0.030611	-0.303826	ATXN3	ataxin 3
221925_s_at	0.73	0.030614	-0.295989	CSPP1	centrosome and spindle pole associated protein 1
216818_s_at	0.73	0.030628	-0.157086	OR2J2	olfactory receptor family 2 subfamily J member 2
205571_at	0.73	0.030638	-0.472353	LIPT1	lipoyltransferase 1
219215_s_at	0.73	0.03064	-0.215867	SLC39A4	solute carrier family 39 member 4
204210_s_at	0.73	0.030683	-0.245352	PCYT1A	phosphate cytidylyltransferase 1, choline, alpha
216305_s_at	0.73	0.030782	-0.367095	GCFC2	GC-rich sequence DNA-binding factor 2
220133_at	0.73	0.030784	0.183459	ODAM	odontogenic, ameloblast asssociated
207989_at	0.73	0.030786	-0.177496	OPRM1	opioid receptor mu 1
37986_at	0.73	0.030801	0.160752	EPOR	erythropoietin receptor
218592_s_at	0.73	0.030822	-0.179502	CECR5	cat eye syndrome chromosome region, candidate 5
207565_s_at	0.73	0.030834	-0.330371	MR1	major histocompatibility complex, class I-related
201658_at	0.73	0.031049	-0.217815	ARL1	ADP ribosylation factor like GTPase 1
204527_at	0.73	0.031075	-0.287386	MYO5A	myosin VA
202585_s_at	0.73	0.031084	-0.558538	NFX1	nuclear transcription factor, X-box binding 1
203145_at	0.73	0.031122	-0.151756	SPAG5	sperm associated antigen 5
202470_s_at	0.73	0.031333	-0.306678	CPSF6	cleavage and polyadenylation specific factor 6
221579_s_at	0.73	0.031345	-0.228447	RPS10-NUDT3///NUDT3	RPS10-NUDT3 readthrough///nudix hydrolase 3
206173_x_at	0.73	0.031357	-0.35265	GABPB1	GA binding protein transcription factor beta subunit 1
210654_at	0.73	0.031428	-0.214505	TNFRSF10D	TNF receptor superfamily member 10d
218774_at	0.73	0.031437	-0.211547	DCPS	decapping enzyme, scavenger
220055_at	0.73	0.031449	-0.422409	ZNF287	zinc finger protein 287
215165_x_at	0.73	0.0315	-0.412079	UMPS	uridine monophosphate synthetase
205378_s_at	0.73	0.031509	0.278371	ACHE	acetylcholinesterase (Cartwright blood group)
210220_at	0.73	0.031526	-0.239734	FZD2	frizzled class receptor 2
202269_x_at	0.73	0.031654	-0.319174	GBP1	guanylate binding protein 1
208629_s_at	0.73	0.031679	-0.219841	HADHA	hydroxyacyl-CoA dehydrogenase/3-ketoacyl-CoA thiolase/enoyl-CoA hydratase (trifunctional protein), alpha subunit
201635_s_at	0.73	0.031704	-0.180598	FXR1	FMR1 autosomal homolog 1
212838_at	0.73	0.031729	0.316508	DNMBP	dynamin binding protein
204050_s_at	0.73	0.031766	-0.150087	CLTA	clathrin light chain A
221225_at	0.73	0.031768	0.14109	DCAKD	dephospho-CoA kinase domain containing
207800_at	0.73	0.031865	0.392197	AKAP5	A-kinase anchoring protein 5
216019_x_at	0.73	0.031884	0.189193	MIR6716///PHLDB1	microRNA 6716///pleckstrin homology like domain family B member 1
221235_s_at	0.73	0.031891	-0.224862	TGFBRAP1	transforming growth factor beta receptor associated protein 1
208089_s_at	0.73	0.03195	-0.33159	TDRD3	tudor domain containing 3
222113_s_at	0.73	0.031999	-0.276349	EPS15L1	epidermal growth factor receptor pathway substrate 15 like 1
205505_at	0.73	0.032133	-0.378155	GCNT1	glucosaminyl (N-acetyl) transferase 1, core 2
213075_at	0.73	0.032178	0.241675	OLFML2A	olfactomedin like 2A
211071_s_at	0.73	0.032207	0.179028	MLLT11	myeloid/lymphoid or mixed-lineage leukemia; translocated to, 11
217468_at	0.73	0.032267	0.219759	CYP2D6	cytochrome P450 family 2 subfamily D member 6
212739_s_at	0.73	0.03232	-0.190526	NME4	NME/NM23 nucleoside diphosphate kinase 4
217549_at	0.73	0.032322	0.212027	NCKAP1L	NCK associated protein 1 like
205287_s_at	0.73	0.032396	0.309662	TFAP2C	transcription factor AP-2 gamma
219854_at	0.73	0.032413	-0.315246	ZNF14	zinc finger protein 14
200885_at	0.73	0.032471	-0.224098	RHOC	ras homolog family member C
221029_s_at	0.73	0.032531	-0.41747	WNT5B	Wnt family member 5B
212932_at	0.73	0.032542	-0.253536	RAB3GAP1	RAB3 GTPase activating protein catalytic subunit 1
209057_x_at	0.73	0.03257	-0.284799	CDC5L	cell division cycle 5 like
218385_at	0.73	0.032588	-0.287184	MRPS18A	mitochondrial ribosomal protein S18A
211355_x_at	0.73	0.032593	-0.349859	LEPROT///LEPR	leptin receptor overlapping transcript///leptin receptor
203558_at	0.73	0.032613	0.211377	CUL7	cullin 7
218869_at	0.73	0.03266	-0.332222	MLYCD	malonyl-CoA decarboxylase
210592_s_at	0.73	0.032678	0.732941	SAT1	spermidine/spermine N1-acetyltransferase 1
205880_at	0.73	0.032756	-0.278595	PRKD1	protein kinase D1
206785_s_at	0.73	0.032772	0.346561	KLRC2///KLRC1	killer cell lectin like receptor C2///killer cell lectin like receptor C1
211681_s_at	0.73	0.032788	-0.65268	PDLIM5	PDZ and LIM domain 5
218468_s_at	0.73	0.03279	1.00781	GREM1	gremlin 1, DAN family BMP antagonist
213873_at	0.73	0.032833	0.197694	ST3GAL6	ST3 beta-galactoside alpha-2,3-sialyltransferase 6
221689_s_at	0.73	0.032847	-0.164305	PIGP	phosphatidylinositol glycan anchor biosynthesis class P
211595_s_at	0.73	0.032848	-0.250509	MRPS11	mitochondrial ribosomal protein S11
215680_at	0.73	0.032896	0.169654	KIAA1654	KIAA1654 protein
220214_at	0.73	0.032955	-0.189206	ZNF215	zinc finger protein 215
205970_at	0.73	0.032958	0.194823	MT3	metallothionein 3
221874_at	0.73	0.032989	-0.205736	KIAA1324	KIAA1324
218295_s_at	0.73	0.033038	-0.282002	NUP50	nucleoporin 50
219799_s_at	0.73	0.033082	0.17485	DHRS9	dehydrogenase/reductase 9
221666_s_at	0.73	0.03309	-0.227679	PYCARD	PYD and CARD domain containing
215519_x_at	0.73	0.03328	-0.164169	SGSM3	small G protein signaling modulator 3
209295_at	0.73	0.033296	0.285869	TNFRSF10B	TNF receptor superfamily member 10b
209778_at	0.73	0.033377	-0.26201	TRIP11	thyroid hormone receptor interactor 11
217981_s_at	0.73	0.033384	-0.150175	TIMM10B	translocase of inner mitochondrial membrane 10 homolog B (yeast)
212871_at	0.73	0.033398	-0.290422	MAPKAPK5	mitogen-activated protein kinase-activated protein kinase 5
202000_at	0.73	0.033405	-0.36526	NDUFA6	NADH:ubiquinone oxidoreductase subunit A6
210570_x_at	0.73	0.033634	-0.185908	MAPK9	mitogen-activated protein kinase 9
214507_s_at	0.73	0.03367	-0.330647	EXOSC2	exosome component 2
213058_at	0.73	0.033702	-0.205806	TTC28	tetratricopeptide repeat domain 28
222225_at	0.73	0.033709	-0.174162	RPL23AP53	ribosomal protein L23a pseudogene 53
213312_at	0.73	0.033775	-0.305053	SMIM8	small integral membrane protein 8
207147_at	0.73	0.033865	1.09647	DLX2	distal-less homeobox 2
216965_x_at	0.73	0.033918	0.306817	SPG20	spastic paraplegia 20 (Troyer syndrome)
207877_s_at	0.73	0.033943	-0.303543	NVL	nuclear VCP-like
218646_at	0.73	0.034026	-0.203748	HPF1	histone PARylation factor 1
205538_at	0.73	0.034028	-0.174469	CORO2A	coronin 2A
213679_at	0.73	0.034064	-0.276838	TTC30A	tetratricopeptide repeat domain 30A
210252_s_at	0.73	0.034108	0.15738	MADD	MAP kinase activating death domain
208939_at	0.73	0.034173	-0.229678	SEPHS1	selenophosphate synthetase 1
204405_x_at	0.73	0.034177	-0.381644	DIMT1	DIM1 dimethyladenosine transferase 1 homolog
207472_at	0.73	0.034275	-0.152494	RARS2	arginyl-tRNA synthetase 2, mitochondrial
220911_s_at	0.73	0.034326	0.202558	NYNRIN	NYN domain and retroviral integrase containing
203639_s_at	0.73	0.034365	0.390723	FGFR2	fibroblast growth factor receptor 2
218991_at	0.73	0.034385	-0.349272	HEATR6	HEAT repeat containing 6
201372_s_at	0.73	0.034435	-0.23351	CUL3	cullin 3
205129_at	0.73	0.034462	-0.794705	NPM3	nucleophosmin/nucleoplasmin 3
218177_at	0.73	0.034504	1.18668	CHMP1B	charged multivesicular body protein 1B
201043_s_at	0.73	0.034597	-0.68857	ANP32A	acidic nuclear phosphoprotein 32 family member A
217663_at	0.73	0.034608	-0.20985	ZNF234	zinc finger protein 234
207446_at	0.73	0.034636	0.227103	TLR6	toll like receptor 6
211114_x_at	0.73	0.034704	-0.440589	GEMIN2	gem nuclear organelle associated protein 2
206648_at	0.73	0.034706	-0.348559	ZNF571	zinc finger protein 571
210112_at	0.73	0.03472	-0.206282	HPS1	HPS1, biogenesis of lysosomal organelles complex 3 subunit 1
204131_s_at	0.73	0.034747	0.458067	FOXO3	forkhead box O3
205188_s_at	0.73	0.034796	-0.362069	SMAD5	SMAD family member 5
203971_at	0.73	0.034877	-0.229157	SLC31A1	solute carrier family 31 member 1
215548_s_at	0.73	0.034887	-0.175572	SCFD1	sec1 family domain containing 1
205482_x_at	0.73	0.034887	-0.177393	SNX15	sorting nexin 15
201886_at	0.73	0.034902	-0.186247	DCAF11	DDB1 and CUL4 associated factor 11
216236_s_at	0.73	0.034918	0.609636	SLC2A14///SLC2A3	solute carrier family 2 member 14///solute carrier family 2 member 3
203204_s_at	0.73	0.034981	-0.248153	KDM4A	lysine demethylase 4A
205529_s_at	0.73	0.035098	-0.161736	RUNX1T1	RUNX1 translocation partner 1
216598_s_at	0.73	0.035105	1.71146	CCL2	C-C motif chemokine ligand 2
221234_s_at	0.73	0.035133	-0.224506	BACH2	BTB domain and CNC homolog 2
206575_at	0.73	0.035245	0.185783	CDKL5	cyclin dependent kinase like 5
219511_s_at	0.73	0.035268	0.215365	SNCAIP	synuclein alpha interacting protein
202531_at	0.73	0.035303	0.964047	IRF1	interferon regulatory factor 1
210597_x_at	0.73	0.035332	0.487346	PRB1	proline rich protein BstNI subfamily 1
222268_x_at	0.73	0.035343	0.23546	MUC5B	mucin 5B, oligomeric mucus/gel-forming
213067_at	0.73	0.035391	-0.740426	MYH10	myosin, heavy chain 10, non-muscle
203677_s_at	0.73	0.035502	-0.317322	TARBP2	TARBP2, RISC loading complex RNA binding subunit
212561_at	0.73	0.035506	0.285302	DENND5A	DENN domain containing 5A
218855_at	0.73	0.03552	0.285474	TPRA1	transmembrane protein adipocyte associated 1
210432_s_at	0.73	0.035538	-0.176656	SCN3A	sodium voltage-gated channel alpha subunit 3
219819_s_at	0.73	0.03568	-0.387593	MRPS28	mitochondrial ribosomal protein S28
221128_at	0.73	0.035683	0.26087	ADAM19	ADAM metallopeptidase domain 19
207041_at	0.73	0.035709	0.220552	MASP2	mannan binding lectin serine peptidase 2
205890_s_at	0.73	0.035717	0.445354	UBD///GABBR1	ubiquitin D///gamma-aminobutyric acid type B receptor subunit 1
220506_at	0.73	0.035731	0.223588	GUCY1B2	guanylate cyclase 1 soluble subunit beta 2 (pseudogene)
201573_s_at	0.73	0.035756	-0.274306	ETF1	eukaryotic translation termination factor 1
205182_s_at	0.73	0.035762	0.195305	ZNF324	zinc finger protein 324
218433_at	0.73	0.035787	-0.386647	PANK3	pantothenate kinase 3
205826_at	0.73	0.035799	-0.213946	MYOM2	myomesin 2
221622_s_at	0.73	0.035837	-0.23661	TMEM126B	transmembrane protein 126B
213346_at	0.73	0.035863	-0.192483	TEX30	testis expressed 30
218023_s_at	0.73	0.035933	0.175165	FAM53C	family with sequence similarity 53 member C
213001_at	0.73	0.035997	0.21645	ANGPTL2	angiopoietin like 2
204229_at	0.73	0.035999	0.192674	SLC17A7	solute carrier family 17 member 7
219408_at	0.73	0.036074	-0.298707	PRMT7	protein arginine methyltransferase 7
214889_at	0.73	0.036118	-0.164925	FAM149A	family with sequence similarity 149 member A
208093_s_at	0.73	0.036153	0.242178	NDEL1	nudE neurodevelopment protein 1 like 1
208557_at	0.73	0.036216	0.261649	HOXA6	homeobox A6
203744_at	0.73	0.036233	-0.135883	HMGB3	high mobility group box 3
213468_at	0.73	0.036243	-0.380945	ERCC2	ERCC excision repair 2, TFIIH core complex helicase subunit
65517_at	0.73	0.036272	-0.279952	AP1M2	adaptor related protein complex 1 mu 2 subunit
216212_s_at	0.73	0.036374	-0.383835	MIR664B///SNORA56///DKC1	microRNA 664b///small nucleolar RNA, H/ACA box 56///dyskerin pseudouridine synthase 1
217960_s_at	0.73	0.036377	-0.231981	TOMM22	translocase of outer mitochondrial membrane 22
212249_at	0.73	0.036411	-0.196328	PIK3R1	phosphoinositide-3-kinase regulatory subunit 1
207602_at	0.73	0.036411	0.233652	TMPRSS11D	transmembrane protease, serine 11D
219403_s_at	0.73	0.036447	-0.285877	HPSE	heparanase
200043_at	0.73	0.036452	-0.170765	ERH	enhancer of rudimentary homolog (Drosophila)
214806_at	0.73	0.036543	-0.660995	BICD1	BICD cargo adaptor 1
221940_at	0.73	0.036563	-0.214588	RPUSD2	RNA pseudouridylate synthase domain containing 2
214846_s_at	0.73	0.036771	0.184298	ALPK3	alpha kinase 3
210018_x_at	0.73	0.036819	-0.183865	MALT1	MALT1 paracaspase
214343_s_at	0.73	0.036887	-0.203333	ATXN7L1	ataxin 7 like 1
213489_at	0.73	0.036887	0.294936	MAPRE2	microtubule associated protein RP/EB family member 2
216719_s_at	0.73	0.036892	-0.143705	RAB11FIP4	RAB11 family interacting protein 4
219335_at	0.73	0.036899	-0.360185	ARMCX5	armadillo repeat containing, X-linked 5
200904_at	0.73	0.036938	0.34763	HLA-E	major histocompatibility complex, class I, E
218356_at	0.73	0.036964	-0.206645	MRM2	mitochondrial rRNA methyltransferase 2
212654_at	0.73	0.036967	-0.215183	TPM2	tropomyosin 2 (beta)
219745_at	0.73	0.036981	-0.150264	MFSD13A	major facilitator superfamily domain containing 13A
210666_at	0.73	0.036982	0.197972	IDS	iduronate 2-sulfatase
208786_s_at	0.73	0.036999	0.237805	MAP1LC3B	microtubule associated protein 1 light chain 3 beta
206080_at	0.73	0.037045	0.31022	PLCH2	phospholipase C eta 2
218941_at	0.73	0.037052	-0.274155	FBXW2	F-box and WD repeat domain containing 2
207912_s_at	0.73	0.037108	-0.161216	DAZ4///DAZ2///DAZ3///DAZ1	deleted in azoospermia 4///deleted in azoospermia 2///deleted in azoospermia 3///deleted in azoospermia 1
208447_s_at	0.73	0.037168	-0.224651	PRPS1	phosphoribosyl pyrophosphate synthetase 1
218565_at	0.73	0.037244	-0.410475	SPOUT1	SPOUT domain containing methyltransferase 1
219418_at	0.73	0.037285	-0.251406	SLC23A3///NHEJ1	solute carrier family 23 member 3///non-homologous end joining factor 1
210026_s_at	0.73	0.037316	-0.461186	CARD10	caspase recruitment domain family member 10
207790_at	0.73	0.037325	0.322295	LRRC1	leucine rich repeat containing 1
213897_s_at	0.73	0.037336	-0.28174	MRPL23	mitochondrial ribosomal protein L23
221445_at	0.73	0.037361	0.159227	OR1A2	olfactory receptor family 1 subfamily A member 2
202867_s_at	0.73	0.037392	-0.361152	DNAJB12	DnaJ heat shock protein family (Hsp40) member B12
216080_s_at	0.73	0.037409	-0.187297	FADS3	fatty acid desaturase 3
219925_at	0.73	0.037411	-0.474229	ZMYM6	zinc finger MYM-type containing 6
206232_s_at	0.73	0.037449	-0.436294	B4GALT6	beta-1,4-galactosyltransferase 6
219874_at	0.73	0.037474	-0.167685	SLC12A8	solute carrier family 12 member 8
203882_at	0.73	0.037502	0.567819	IRF9	interferon regulatory factor 9
221466_at	0.73	0.037544	0.216514	P2RY4	pyrimidinergic receptor P2Y4
219553_at	0.73	0.037549	-0.223143	NME7	NME/NM23 family member 7
220587_s_at	0.73	0.037579	-0.187655	MLST8	MTOR associated protein, LST8 homolog
204016_at	0.73	0.037633	-0.33631	LARS2	leucyl-tRNA synthetase 2, mitochondrial
219306_at	0.73	0.037752	-0.24002	KIF15	kinesin family member 15
218333_at	0.73	0.03778	-0.215989	DERL2	derlin 2
221472_at	0.73	0.037784	0.163127	SERINC3	serine incorporator 3
202840_at	0.73	0.037851	-0.876976	TAF15	TATA-box binding protein associated factor 15
218944_at	0.73	0.037888	-0.34917	PYCRL	pyrroline-5-carboxylate reductase-like
204125_at	0.73	0.037912	-0.277906	NDUFAF1	NADH:ubiquinone oxidoreductase complex assembly factor 1
211017_s_at	0.73	0.038004	-0.467318	NF2	neurofibromin 2
205779_at	0.73	0.038056	0.185989	RAMP2	receptor activity modifying protein 2
218548_x_at	0.73	0.038082	-0.179663	TEX264	testis expressed 264
201521_s_at	0.73	0.038174	-0.254645	NCBP2	nuclear cap binding protein subunit 2
202279_at	0.73	0.038241	-0.303789	C14orf2	chromosome 14 open reading frame 2
204459_at	0.73	0.038262	-0.225002	CSTF2	cleavage stimulation factor subunit 2
205851_at	0.73	0.038288	-0.390781	NME6	NME/NM23 nucleoside diphosphate kinase 6
207291_at	0.73	0.038362	0.174643	PRRG4	proline rich and Gla domain 4
203828_s_at	0.73	0.038394	0.530519	IL32	interleukin 32
213370_s_at	0.73	0.038417	-0.259811	SFMBT1	Scm-like with four mbt domains 1
206515_at	0.73	0.038438	-0.132251	CYP4F3	cytochrome P450 family 4 subfamily F member 3
207705_s_at	0.73	0.038446	-0.376846	NINL	ninein like
213596_at	0.73	0.038576	0.494054	CASP4	caspase 4
221543_s_at	0.73	0.038579	-0.225536	ERLIN2	ER lipid raft associated 2
218638_s_at	0.73	0.038664	0.234352	LOC100130872///SPON2	uncharacterized LOC100130872///spondin 2
208330_at	0.73	0.038685	0.280628	ALX4	ALX homeobox 4
219387_at	0.73	0.038704	-0.456145	CCDC88A	coiled-coil domain containing 88A
221377_s_at	0.73	0.03871	0.216494	RBPJL	recombination signal binding protein for immunoglobulin kappa J region like
204012_s_at	0.73	0.038823	-0.227609	LCMT2	leucine carboxyl methyltransferase 2
219043_s_at	0.73	0.038838	-0.355737	PDCL3P4///PDCL3	phosducin-like 3 pseudogene 4///phosducin like 3
202445_s_at	0.73	0.038847	-0.283471	NOTCH2	notch 2
219586_at	0.73	0.038879	-0.265315	WDR59	WD repeat domain 59
219548_at	0.73	0.038942	-0.1954	ZNF16	zinc finger protein 16
220796_x_at	0.73	0.038969	0.211317	SLC35E1	solute carrier family 35 member E1
214431_at	0.73	0.038987	-0.175929	GMPS	guanine monophosphate synthase
212644_s_at	0.73	0.039018	-0.145885	MAPK1IP1L	mitogen-activated protein kinase 1 interacting protein 1 like
207055_at	0.73	0.039024	0.258324	GPR37L1	G protein-coupled receptor 37 like 1
217086_at	0.73	0.039058	0.166615	CHRNB3	cholinergic receptor nicotinic beta 3 subunit
221430_s_at	0.73	0.039101	-0.626417	RNF146	ring finger protein 146
220016_at	0.73	0.039125	-0.22637	AHNAK	AHNAK nucleoprotein
203588_s_at	0.73	0.039137	-0.179142	TFDP2	transcription factor Dp-2
213440_at	0.73	0.039176	-0.208339	RAB1A	RAB1A, member RAS oncogene family
218288_s_at	0.73	0.039257	-0.192587	CCDC90B	coiled-coil domain containing 90B
213365_at	0.73	0.039271	-0.330837	ERI2	ERI1 exoribonuclease family member 2
214537_at	0.73	0.039272	-0.264064	HIST1H1D	histone cluster 1, H1d
222137_at	0.73	0.039274	0.19082	CC2D1A	coiled-coil and C2 domain containing 1A
222121_at	0.73	0.039312	-0.223173	ARHGEF26	Rho guanine nucleotide exchange factor 26
210455_at	0.73	0.039364	-0.650554	R3HCC1L	R3H domain and coiled-coil containing 1 like
219933_at	0.73	0.039368	-0.386791	GLRX2	glutaredoxin 2
204224_s_at	0.73	0.039368	0.60928	GCH1	GTP cyclohydrolase 1
218997_at	0.73	0.039376	-0.295128	POLR1E	RNA polymerase I subunit E
206850_at	0.73	0.039397	0.31055	RASL10A	RAS like family 10 member A
211094_s_at	0.73	0.039412	-0.569528	NF1P9///NF1	neurofibromin 1 pseudogene 9///neurofibromin 1
207229_at	0.73	0.039453	-0.151764	KLRA1P	killer cell lectin like receptor A1, pseudogene
211949_s_at	0.73	0.039468	-0.222957	NOLC1	nucleolar and coiled-body phosphoprotein 1
47553_at	0.73	0.039483	0.397031	WHRN	whirlin
201605_x_at	0.73	0.039506	-0.229616	CNN2	calponin 2
220198_s_at	0.73	0.039531	-0.392741	EIF5A2	eukaryotic translation initiation factor 5A2
201840_at	0.73	0.039832	-0.165088	NEDD8	neural precursor cell expressed, developmentally down-regulated 8
210004_at	0.73	0.039835	0.770092	OLR1	oxidized low density lipoprotein receptor 1
212130_x_at	0.73	0.039837	0.15118	EIF1	eukaryotic translation initiation factor 1
209836_x_at	0.73	0.039882	-0.323237	BOLA2B///BOLA2	bolA family member 2B///bolA family member 2
221083_at	0.73	0.039888	0.281047	KCNQ4	potassium voltage-gated channel subfamily Q member 4
218612_s_at	0.73	0.039927	-0.252259	TSSC4	tumor suppressing subtransferable candidate 4
210188_at	0.73	0.039961	-0.321753	GABPA	GA binding protein transcription factor alpha subunit
209854_s_at	0.73	0.040046	0.222402	KLK2	kallikrein related peptidase 2
207630_s_at	0.73	0.040048	0.468787	CREM	cAMP responsive element modulator
204241_at	0.73	0.040065	-0.252568	ACOX3	acyl-CoA oxidase 3, pristanoyl
220924_s_at	0.73	0.040165	0.403552	SLC38A2	solute carrier family 38 member 2
203582_s_at	0.73	0.040175	-0.252327	SPHAR///RAB4A	S-phase response (cyclin related)///RAB4A, member RAS oncogene family
219037_at	0.73	0.040198	-0.446266	RRP15	ribosomal RNA processing 15 homolog
218093_s_at	0.73	0.040201	0.768872	ANKRD10	ankyrin repeat domain 10
218676_s_at	0.73	0.040248	-0.48294	PCTP	phosphatidylcholine transfer protein
220683_at	0.73	0.040257	0.254957	RDH8	retinol dehydrogenase 8 (all-trans)
212862_at	0.73	0.040306	-0.180356	CDS2	CDP-diacylglycerol synthase 2
201344_at	0.73	0.040336	-0.266728	UBE2D2	ubiquitin conjugating enzyme E2 D2
207259_at	0.73	0.040405	0.132349	LINC00483	long intergenic non-protein coding RNA 483
202023_at	0.73	0.040414	1.42054	EFNA1	ephrin A1
210072_at	0.73	0.040445	0.190929	CCL19	C-C motif chemokine ligand 19
219021_at	0.73	0.0405	-0.255715	RNF121	ring finger protein 121
219242_at	0.73	0.040534	-0.215442	CEP63	centrosomal protein 63
215384_s_at	0.73	0.040625	0.264317	MAP1A	microtubule associated protein 1A
219489_s_at	0.73	0.040652	-0.254266	NXN	nucleoredoxin
205541_s_at	0.73	0.040653	-0.330718	GSPT2	G1 to S phase transition 2
202036_s_at	0.73	0.040697	0.446333	SFRP1	secreted frizzled related protein 1
214927_at	0.73	0.040739	-0.358448	ITGBL1	integrin subunit beta like 1
91684_g_at	0.73	0.040746	-0.237268	EXOSC4	exosome component 4
222045_s_at	0.73	0.040773	-0.249991	PCIF1	PDX1 C-terminal inhibiting factor 1
204610_s_at	0.73	0.040829	-0.30082	CCDC85B	coiled-coil domain containing 85B
218025_s_at	0.73	0.04084	-0.175817	ECI2	enoyl-CoA delta isomerase 2
59705_at	0.73	0.040881	-0.227189	SCLY	selenocysteine lyase
210569_s_at	0.73	0.040929	0.323544	SIGLEC9	sialic acid binding Ig like lectin 9
216645_at	0.73	0.040955	0.251942	TCF3	transcription factor 3
210001_s_at	0.73	0.040967	-0.266772	SOCS1	suppressor of cytokine signaling 1
210172_at	0.73	0.040977	-0.425081	SF1	splicing factor 1
207911_s_at	0.73	0.040996	0.26488	TGM5	transglutaminase 5
203972_s_at	0.73	0.041007	-0.31847	PEX3	peroxisomal biogenesis factor 3
212107_s_at	0.73	0.041068	-0.401119	DHX9	DEAH-box helicase 9
214347_s_at	0.73	0.041184	0.204648	DDC	dopa decarboxylase
201179_s_at	0.73	0.041201	-0.217428	GNAI3	G protein subunit alpha i3
201267_s_at	0.73	0.041218	-0.197208	PSMC3	proteasome 26S subunit, ATPase 3
201442_s_at	0.73	0.041223	0.193601	ATP6AP2	ATPase H+ transporting accessory protein 2
217445_s_at	0.73	0.041299	-0.380833	GART	phosphoribosylglycinamide formyltransferase, phosphoribosylglycinamide synthetase, phosphoribosylaminoimidazole synthetase
216720_at	0.73	0.04132	0.181301	CYP2U1	cytochrome P450 family 2 subfamily U member 1
212767_at	0.73	0.041428	-0.255937	MTG1	mitochondrial ribosome associated GTPase 1
207949_s_at	0.73	0.041485	0.240132	ICA1	islet cell autoantigen 1
203481_at	0.73	0.041498	-0.480464	SLF2	SMC5-SMC6 complex localization factor 2
221927_s_at	0.73	0.04151	-0.24172	ABHD11	abhydrolase domain containing 11
220949_s_at	0.73	0.04154	-0.379383	C7orf49	chromosome 7 open reading frame 49
219458_s_at	0.73	0.041563	-0.367983	NSUN3	NOP2/Sun RNA methyltransferase family member 3
219356_s_at	0.73	0.041591	0.194934	CHMP5	charged multivesicular body protein 5
212567_s_at	0.73	0.041604	0.171763	MAP4	microtubule associated protein 4
205026_at	0.73	0.041638	-0.16382	STAT5B	signal transducer and activator of transcription 5B
220246_at	0.73	0.041686	-0.242102	CAMK1D	calcium/calmodulin dependent protein kinase ID
213057_at	0.73	0.041686	-0.183314	ATPAF2	ATP synthase mitochondrial F1 complex assembly factor 2
218588_s_at	0.73	0.041739	-0.213543	FAM114A2	family with sequence similarity 114 member A2
213497_at	0.73	0.041777	1.12039	ABTB2	ankyrin repeat and BTB domain containing 2
203059_s_at	0.73	0.04178	-0.162383	PAPSS2	3'-phosphoadenosine 5'-phosphosulfate synthase 2
217953_at	0.73	0.041827	-0.162086	PHF3	PHD finger protein 3
206036_s_at	0.73	0.041853	0.928036	REL	REL proto-oncogene, NF-kB subunit
218264_at	0.73	0.041916	-0.170098	BCCIP	BRCA2 and CDKN1A interacting protein
216888_at	0.73	0.04196	0.234297	LDB3	LIM domain binding 3
218653_at	0.73	0.04199	-0.596104	SLC25A15	solute carrier family 25 member 15
206025_s_at	0.73	0.041992	0.330564	TNFAIP6	TNF alpha induced protein 6
209706_at	0.73	0.042088	0.918706	NKX3-1	NK3 homeobox 1
214598_at	0.73	0.042184	-0.1517	CLDN8	claudin 8
216587_s_at	0.73	0.042219	0.292669	MIR4683///FZD8	microRNA 4683///frizzled class receptor 8
218718_at	0.73	0.042232	-0.214673	PDGFC	platelet derived growth factor C
209914_s_at	0.73	0.042245	0.273954	NRXN1	neurexin 1
204379_s_at	0.73	0.042299	-0.277483	FGFR3	fibroblast growth factor receptor 3
203672_x_at	0.73	0.042302	-0.352011	TPMT	thiopurine S-methyltransferase
211693_at	0.73	0.042308	0.237967	IGH	immunoglobulin heavy locus
216876_s_at	0.73	0.042336	-0.15739	IL17A	interleukin 17A
219929_s_at	0.73	0.042405	-0.292106	ZFYVE21	zinc finger FYVE-type containing 21
219322_s_at	0.73	0.042457	-0.254222	WRAP73	WD repeat containing, antisense to TP73
210087_s_at	0.73	0.042476	-0.334613	MPZL1	myelin protein zero like 1
220154_at	0.73	0.042514	-0.237124	DST	dystonin
204061_at	0.73	0.042531	-0.307561	PRKX	protein kinase, X-linked
217220_at	0.73	0.042656	-0.284163	LOC100287387	uncharacterized LOC100287387
215125_s_at	0.73	0.042665	0.169085	UGT1A3///UGT1A1///UGT1A4///UGT1A9///UGT1A5///UGT1A6///UGT1A7///UGT1A8///UGT1A10	UDP glucuronosyltransferase family 1 member A3///UDP glucuronosyltransferase family 1 member A1///UDP glucuronosyltransferase family 1 member A4///UDP glucuronosyltransferase family 1 member A9///UDP glucuronosyltransferase family 1 member A5///UDP glucuronosyltransferase family 1 member A6///UDP glucuronosyltransferase family 1 member A7///UDP glucuronosyltransferase family 1 member A8///UDP glu…
210615_at	0.73	0.042725	0.199856	NRP1	neuropilin 1
204565_at	0.73	0.04274	-0.20204	ACOT13	acyl-CoA thioesterase 13
213427_at	0.73	0.042742	-0.428273	RPP40	ribonuclease P/MRP subunit p40
209051_s_at	0.73	0.042762	0.19969	RALGDS	ral guanine nucleotide dissociation stimulator
218119_at	0.73	0.042768	-0.241519	TIMM23B///TIMM23	translocase of inner mitochondrial membrane 23 homolog B///translocase of inner mitochondrial membrane 23
203578_s_at	0.73	0.042781	-0.303891	SLC7A6	solute carrier family 7 member 6
215012_at	0.73	0.042846	0.271585	ZNF451	zinc finger protein 451
205579_at	0.73	0.042847	0.303332	HRH1	histamine receptor H1
220249_at	0.73	0.042866	0.152904	HYAL4	hyaluronoglucosaminidase 4
214521_at	0.73	0.042902	0.155467	HES2	hes family bHLH transcription factor 2
216843_x_at	0.73	0.042932	-0.147811	PMS2P1	PMS1 homolog 2, mismatch repair system component pseudogene 1
204993_at	0.73	0.042933	0.225203	GNAZ	G protein subunit alpha z
205035_at	0.73	0.042976	-0.198679	CTDP1	CTD phosphatase subunit 1
218507_at	0.73	0.04303	-0.255457	HILPDA	hypoxia inducible lipid droplet associated
200075_s_at	0.73	0.043033	-0.18703	GUK1	guanylate kinase 1
206083_at	0.73	0.043116	0.293633	ADGRB1	adhesion G protein-coupled receptor B1
213063_at	0.73	0.043147	-0.221985	ZC3H14	zinc finger CCCH-type containing 14
209043_at	0.73	0.043176	-0.151356	PAPSS1	3'-phosphoadenosine 5'-phosphosulfate synthase 1
219260_s_at	0.73	0.043193	-0.475064	ELP5	elongator acetyltransferase complex subunit 5
210229_s_at	0.73	0.043205	0.251191	CSF2	colony stimulating factor 2
203712_at	0.73	0.043216	-0.46344	PUM3	pumilio RNA binding family member 3
201245_s_at	0.73	0.043252	-0.156481	LOC101927673///OTUB1	uncharacterized LOC101927673///OTU deubiquitinase, ubiquitin aldehyde binding 1
218642_s_at	0.73	0.043267	-0.131609	CHCHD7	coiled-coil-helix-coiled-coil-helix domain containing 7
205100_at	0.73	0.043375	0.397065	GFPT2	glutamine-fructose-6-phosphate transaminase 2
219244_s_at	0.73	0.043381	-0.220695	MRPL46	mitochondrial ribosomal protein L46
216385_at	0.73	0.043409	0.25472	LOC220077	dedicator of cytokinesis 1 pseudogene
200900_s_at	0.73	0.043426	-0.229113	M6PR	mannose-6-phosphate receptor, cation dependent
220886_at	0.73	0.043444	0.220768	GABRQ	gamma-aminobutyric acid type A receptor theta subunit
209713_s_at	0.73	0.043446	-0.404112	SLC35D1	solute carrier family 35 member D1
216213_at	0.73	0.043485	-0.136987	NEK1	NIMA related kinase 1
50400_at	0.73	0.043524	-0.135591	PAOX	polyamine oxidase (exo-N4-amino)
41037_at	0.73	0.043596	-0.180497	TEAD4	TEA domain transcription factor 4
220953_s_at	0.73	0.043657	-0.22017	MTMR12	myotubularin related protein 12
211924_s_at	0.73	0.043723	0.614001	PLAUR	plasminogen activator, urokinase receptor
202391_at	0.73	0.043784	0.221604	BASP1	brain abundant membrane attached signal protein 1
210450_at	0.73	0.043828	-0.119795	IGHV5-78	immunoglobulin heavy variable 5-78 (pseudogene)
221556_at	0.73	0.043899	-0.234384	CDC14B	cell division cycle 14B
205732_s_at	0.73	0.044109	-0.379135	NCOA2	nuclear receptor coactivator 2
219604_s_at	0.73	0.044148	-0.300797	ZNF3	zinc finger protein 3
208943_s_at	0.73	0.044156	-0.168923	SEC62	SEC62 homolog, preprotein translocation factor
219191_s_at	0.73	0.044158	0.214636	BIN2	bridging integrator 2
218077_s_at	0.73	0.044224	-0.22671	ZDHHC3	zinc finger DHHC-type containing 3
205869_at	0.73	0.044231	0.261203	PRSS2///PRSS1	protease, serine 2///protease, serine 1
55081_at	0.73	0.044249	-0.201805	MICALL1	MICAL like 1
217791_s_at	0.73	0.044284	-0.164324	ALDH18A1	aldehyde dehydrogenase 18 family member A1
214567_s_at	0.73	0.044343	0.155156	XCL2///XCL1	X-C motif chemokine ligand 2///X-C motif chemokine ligand 1
211646_at	0.73	0.044481	-0.172406	LOC102725526///IGHM///IGHG3///IGHG2///IGHG1///IGHA1///IGH	uncharacterized LOC102725526///immunoglobulin heavy constant mu///immunoglobulin heavy constant gamma 3 (G3m marker)///immunoglobulin heavy constant gamma 2 (G2m marker)///immunoglobulin heavy constant gamma 1 (G1m marker)///immunoglobulin heavy constant alpha 1///immunoglobulin heavy locus
205588_s_at	0.73	0.044489	-0.222244	FGFR1OP	FGFR1 oncogene partner
206476_s_at	0.73	0.044489	0.160445	NOVA2	NOVA alternative splicing regulator 2
222152_at	0.73	0.044563	0.308325	PDCD6	programmed cell death 6
204929_s_at	0.73	0.044573	-0.254433	VAMP5	vesicle associated membrane protein 5
200931_s_at	0.73	0.044588	-0.241171	VCL	vinculin
210995_s_at	0.73	0.04459	-0.403917	TRIM23	tripartite motif containing 23
209167_at	0.73	0.044595	-0.138614	GPM6B	glycoprotein M6B
209141_at	0.73	0.044667	-0.222575	UBE2G1	ubiquitin conjugating enzyme E2 G1
200828_s_at	0.73	0.044675	-0.180935	ZNF207	zinc finger protein 207
204813_at	0.73	0.044716	0.192211	MAPK10	mitogen-activated protein kinase 10
215375_x_at	0.73	0.044726	0.177278	LRRFIP1	LRR binding FLII interacting protein 1
220756_s_at	0.73	0.044764	0.183301	SLC52A1	solute carrier family 52 member 1
218059_at	0.73	0.044791	-0.139422	ZNF706	zinc finger protein 706
205247_at	0.73	0.044797	0.233315	NOTCH4	notch 4
213030_s_at	0.73	0.044818	-0.323499	PLXNA2	plexin A2
219704_at	0.73	0.044938	0.299683	YBX2	Y-box binding protein 2
38269_at	0.73	0.044962	0.225461	PRKD2	protein kinase D2
214291_at	0.73	0.044965	0.413099	RPL17-C18orf32///SNORD58C///SNORD58A///SNORD58B///RPL17	RPL17-C18orf32 readthrough///small nucleolar RNA, C/D box 58C///small nucleolar RNA, C/D box 58A///small nucleolar RNA, C/D box 58B///ribosomal protein L17
219194_at	0.73	0.044973	0.282605	SEMA4G	semaphorin 4G
216042_at	0.73	0.045001	0.186031	TNFRSF25	TNF receptor superfamily member 25
203405_at	0.73	0.045062	-0.253721	PSMG1	proteasome assembly chaperone 1
202578_s_at	0.73	0.045115	-0.248923	DDX19A	DEAD-box helicase 19A
203418_at	0.73	0.045205	-0.348061	CCNA2	cyclin A2
213334_x_at	0.73	0.045244	-0.326675	HAUS7	HAUS augmin like complex subunit 7
217968_at	0.73	0.045341	-0.240026	TSSC1	tumor suppressing subtransferable candidate 1
210868_s_at	0.73	0.045458	-0.325265	ELOVL6	ELOVL fatty acid elongase 6
217366_at	0.73	0.045544	0.189637	CTNNA1P1	catenin alpha 1 pseudogene 1
203607_at	0.73	0.045575	-0.258798	INPP5F	inositol polyphosphate-5-phosphatase F
201607_at	0.73	0.045582	-0.239014	PWP1	PWP1 homolog, endonuclein
208996_s_at	0.73	0.045634	-0.272745	POLR2C	RNA polymerase II subunit C
206707_x_at	0.73	0.045693	-0.175245	FAM65B	family with sequence similarity 65 member B
222094_at	0.73	0.045705	0.18343	SLX1A-SULT1A3///SLX1A///SULT1A4///SLX1B///SULT1A3	SLX1A-SULT1A3 readthrough (NMD candidate)///SLX1 homolog A, structure-specific endonuclease subunit///sulfotransferase family 1A member 4///SLX1 homolog B, structure-specific endonuclease subunit///sulfotransferase family 1A member 3
215107_s_at	0.73	0.04571	0.185163	TTC22	tetratricopeptide repeat domain 22
221848_at	0.73	0.045744	-0.215344	ZGPAT	zinc finger CCCH-type and G-patch domain containing
202399_s_at	0.73	0.045784	-0.174436	C15orf38-AP3S2///AP3S2	C15orf38-AP3S2 readthrough///adaptor related protein complex 3 sigma 2 subunit
209100_at	0.73	0.045795	-0.210386	IFRD2	interferon related developmental regulator 2
205690_s_at	0.73	0.045796	-0.176746	BUD31	BUD31 homolog
203328_x_at	0.73	0.045878	-0.223544	IDE	insulin degrading enzyme
209637_s_at	0.73	0.045921	0.212529	RGS12	regulator of G-protein signaling 12
204833_at	0.73	0.045932	-0.314501	ATG12	autophagy related 12
210185_at	0.73	0.045934	0.154705	CACNB1	calcium voltage-gated channel auxiliary subunit beta 1
221503_s_at	0.73	0.045953	-0.410944	KPNA3	karyopherin subunit alpha 3
213169_at	0.73	0.045964	-0.325121	SEMA5A	semaphorin 5A
212677_s_at	0.73	0.045969	-0.296005	CEP68	centrosomal protein 68
204670_x_at	0.73	0.045981	0.242895	LOC100996809///HLA-DRB4///HLA-DRB1	HLA class II histocompatibility antigen, DRB1-10 beta chain-like///major histocompatibility complex, class II, DR beta 4///major histocompatibility complex, class II, DR beta 1
211963_s_at	0.73	0.046008	-0.141494	ARPC5	actin related protein 2/3 complex subunit 5
39249_at	0.73	0.046044	0.346473	AQP3	aquaporin 3 (Gill blood group)
221901_at	0.73	0.046124	0.250286	KIAA1644	KIAA1644
208209_s_at	0.73	0.046158	-0.452282	C4BPB	complement component 4 binding protein beta
200042_at	0.73	0.04618	-0.246298	RTCB	RNA 2',3'-cyclic phosphate and 5'-OH ligase
207749_s_at	0.73	0.046204	-0.471093	PPP2R3A	protein phosphatase 2 regulatory subunit B''alpha
203157_s_at	0.73	0.04622	0.463625	GLS	glutaminase
210129_s_at	0.73	0.046327	0.214536	ARPC4-TTLL3///TTLL3///ARPC4	ARPC4-TTLL3 readthrough///tubulin tyrosine ligase like 3///actin related protein 2/3 complex subunit 4
204651_at	0.73	0.046334	-0.673426	NRF1	nuclear respiratory factor 1
210008_s_at	0.73	0.046369	-0.192833	MRPS12	mitochondrial ribosomal protein S12
203015_s_at	0.73	0.046453	-0.370016	SSX2IP	SSX family member 2 interacting protein
201629_s_at	0.73	0.046554	-0.334046	ACP1	acid phosphatase 1, soluble
215179_x_at	0.73	0.046609	0.22203	PGF	placental growth factor
221035_s_at	0.73	0.04663	0.211386	TEX14	testis expressed 14, intercellular bridge forming factor
201979_s_at	0.73	0.04663	-0.224797	PPP5C	protein phosphatase 5 catalytic subunit
207689_at	0.73	0.046657	0.220884	TBX10	T-box 10
203476_at	0.73	0.046727	0.152637	TPBG	trophoblast glycoprotein
205495_s_at	0.73	0.046852	0.191754	GNLY	granulysin
213983_s_at	0.73	0.046876	-0.272788	PDS5A	PDS5 cohesin associated factor A
203619_s_at	0.73	0.046968	0.185405	FAIM2	Fas apoptotic inhibitory molecule 2
208394_x_at	0.73	0.046985	0.194207	ESM1	endothelial cell specific molecule 1
33768_at	0.73	0.047019	0.203091	DMWD	dystrophia myotonica, WD repeat containing
206615_s_at	0.73	0.047071	-0.14001	ADAM22	ADAM metallopeptidase domain 22
217185_s_at	0.73	0.047102	-0.143559	ZNF259P1///ZPR1	zinc finger protein 259 pseudogene 1///ZPR1 zinc finger
202937_x_at	0.73	0.04712	-0.22769	RRP7A	ribosomal RNA processing 7 homolog A
203270_at	0.73	0.047192	-0.316486	DTYMK	deoxythymidylate kinase
211009_s_at	0.73	0.047235	-0.243688	ZNF271P	zinc finger protein 271, pseudogene
206912_at	0.73	0.047259	-0.27349	FOXE1	forkhead box E1
209938_at	0.73	0.047272	-0.306737	TADA2A	transcriptional adaptor 2A
218439_s_at	0.73	0.047283	-0.236903	COMMD10	COMM domain containing 10
211517_s_at	0.73	0.047286	0.138327	IL5RA	interleukin 5 receptor subunit alpha
204905_s_at	0.73	0.0473	-0.337995	EEF1E1	eukaryotic translation elongation factor 1 epsilon 1
200959_at	0.73	0.047308	-0.407421	FUS	FUS RNA binding protein
216445_at	0.73	0.047349	-0.172669	PRDM2	PR/SET domain 2
36552_at	0.73	0.047492	-0.187857	C2CD3	C2 calcium dependent domain containing 3
218495_at	0.73	0.047518	-0.188546	UXT	ubiquitously expressed prefoldin like chaperone
205248_at	0.73	0.047541	-0.34129	DOPEY2	dopey family member 2
216871_at	0.73	0.0476	-0.177527	ZDHHC17	zinc finger DHHC-type containing 17
203857_s_at	0.73	0.047644	-0.194141	MIR7110///PDIA5	microRNA 7110///protein disulfide isomerase family A member 5
203498_at	0.73	0.047676	0.16383	RCAN2	regulator of calcineurin 2
209555_s_at	0.73	0.047701	-0.137165	CD36	CD36 molecule
215905_s_at	0.73	0.047714	-0.171178	SNRNP40	small nuclear ribonucleoprotein U5 subunit 40
213213_at	0.73	0.047727	0.227763	DIDO1	death inducer-obliterator 1
211147_s_at	0.73	0.047788	0.214216	P2RX6	purinergic receptor P2X 6
211774_s_at	0.73	0.047794	-0.327629	MMACHC	methylmalonic aciduria (cobalamin deficiency) cblC type, with homocystinuria
219265_at	0.73	0.047819	0.255553	MOB3B	MOB kinase activator 3B
220166_at	0.73	0.047932	0.210593	CNNM1	cyclin and CBS domain divalent metal cation transport mediator 1
222132_s_at	0.73	0.047934	-0.288484	AGK	acylglycerol kinase
201101_s_at	0.73	0.047964	-0.365853	BCLAF1	BCL2 associated transcription factor 1
204875_s_at	0.73	0.048018	-0.299516	GMDS	GDP-mannose 4,6-dehydratase
214473_x_at	0.73	0.048043	-0.169346	PMS2P3	PMS1 homolog 2, mismatch repair system component pseudogene 3
214434_at	0.73	0.048113	-0.253802	HSPA12A	heat shock protein family A (Hsp70) member 12A
219088_s_at	0.73	0.048204	-0.391323	ZNF576	zinc finger protein 576
213189_at	0.73	0.048232	-0.426263	MINA	MYC induced nuclear antigen
204663_at	0.73	0.048252	-0.244319	ME3	malic enzyme 3
203207_s_at	0.73	0.048344	-0.233568	MTFR1	mitochondrial fission regulator 1
204018_x_at	0.73	0.048373	0.430391	HBA2///HBA1	hemoglobin subunit alpha 2///hemoglobin subunit alpha 1
203371_s_at	0.73	0.04838	-0.205993	NDUFB3	NADH:ubiquinone oxidoreductase subunit B3
219581_at	0.73	0.048401	-0.665058	TSEN2	tRNA splicing endonuclease subunit 2
212728_at	0.73	0.048414	0.171574	DLG3	discs large MAGUK scaffold protein 3
213305_s_at	0.73	0.048456	-0.291874	PPP2R5C	protein phosphatase 2 regulatory subunit B'gamma
202943_s_at	0.73	0.048503	-0.163798	NAGA	alpha-N-acetylgalactosaminidase
219758_at	0.73	0.048529	-0.302491	TTC26	tetratricopeptide repeat domain 26
218946_at	0.73	0.048539	-0.227444	NFU1	NFU1 iron-sulfur cluster scaffold
203114_at	0.73	0.048588	-0.362565	SSSCA1	Sjogren syndrome/scleroderma autoantigen 1
212835_at	0.73	0.048595	-0.356466	FAM175B	family with sequence similarity 175 member B
208770_s_at	0.73	0.048658	-0.162231	EIF4EBP2	eukaryotic translation initiation factor 4E binding protein 2
213384_x_at	0.73	0.048664	0.179337	PLCB3	phospholipase C beta 3
218722_s_at	0.73	0.048686	-0.210142	CCDC51	coiled-coil domain containing 51
209482_at	0.73	0.048693	-0.279417	POP7	POP7 homolog, ribonuclease P/MRP subunit
209759_s_at	0.73	0.048703	-0.196696	ECI1	enoyl-CoA delta isomerase 1
215353_at	0.73	0.048738	0.198409	GIMAP5	GTPase, IMAP family member 5
220048_at	0.73	0.048789	0.21525	EDAR	ectodysplasin A receptor
215254_at	0.73	0.048798	-0.140112	RCAN1	regulator of calcineurin 1
212674_s_at	0.73	0.048808	-0.19558	DHX30	DEAH-box helicase 30
205948_at	0.73	0.048811	0.219959	PTPRT	protein tyrosine phosphatase, receptor type T
210956_at	0.73	0.048825	0.169607	CH17-360D5.1///NPY4R	neuropeptide Y receptor type 4-like///neuropeptide Y receptor Y4
207667_s_at	0.73	0.048858	0.411109	LOC100996792///MAP2K3	dual specificity mitogen-activated protein kinase kinase 3///mitogen-activated protein kinase kinase 3
214995_s_at	0.73	0.048869	-0.211045	APOBEC3F///APOBEC3G	apolipoprotein B mRNA editing enzyme catalytic subunit 3F///apolipoprotein B mRNA editing enzyme catalytic subunit 3G
202246_s_at	0.73	0.048989	-0.168914	CDK4	cyclin dependent kinase 4
204404_at	0.73	0.049037	-0.168548	SLC12A2	solute carrier family 12 member 2
218061_at	0.73	0.049038	-0.131917	MEA1	male-enhanced antigen 1
204529_s_at	0.73	0.049122	-0.218497	TOX	thymocyte selection associated high mobility group box
217767_at	0.73	0.049141	0.689241	C3	complement component 3
207406_at	0.73	0.049164	-0.136963	CYP7A1	cytochrome P450 family 7 subfamily A member 1
210247_at	0.73	0.049167	0.19871	SYN2	synapsin II
207805_s_at	0.73	0.049199	-0.220928	PSMD9	proteasome 26S subunit, non-ATPase 9
205749_at	0.73	0.049204	0.225917	CYP1A1	cytochrome P450 family 1 subfamily A member 1
211839_s_at	0.73	0.049206	0.255711	CSF1	colony stimulating factor 1
208503_s_at	0.73	0.049208	-0.257168	GATAD1	GATA zinc finger domain containing 1
211894_x_at	0.73	0.049261	0.187406	SEZ6L	seizure related 6 homolog like
201801_s_at	0.73	0.049361	-0.321869	SLC29A1	solute carrier family 29 member 1 (Augustine blood group)
203954_x_at	0.73	0.049362	0.353853	CLDN3	claudin 3
204971_at	0.73	0.049393	-0.134692	CSTA	cystatin A
205381_at	0.73	0.049397	-0.206769	LRRC17	leucine rich repeat containing 17
204078_at	0.73	0.04948	-0.255729	P3H4	prolyl 3-hydroxylase family member 4 (non-enzymatic)
205695_at	0.73	0.049511	0.186279	SDS	serine dehydratase
214032_at	0.73	0.049521	0.238476	ZAP70	zeta chain of T cell receptor associated protein kinase 70
210678_s_at	0.73	0.049558	-0.197829	AGPAT2	1-acylglycerol-3-phosphate O-acyltransferase 2
219884_at	0.73	0.049577	0.221839	LHX6	LIM homeobox 6
201823_s_at	0.73	0.049605	-0.396306	RNF14	ring finger protein 14
218368_s_at	0.73	0.049628	-0.285512	TNFRSF12A	TNF receptor superfamily member 12A
204014_at	0.73	0.049633	0.622604	DUSP4	dual specificity phosphatase 4
214664_at	0.73	0.049639	-0.299159	PAICS	phosphoribosylaminoimidazole carboxylase; phosphoribosylaminoimidazolesuccinocarboxamide synthase
203377_s_at	0.73	0.04975	-0.29048	CDC40	cell division cycle 40
211082_x_at	0.73	0.049794	-0.255564	MARK2	microtubule affinity regulating kinase 2
210635_s_at	0.73	0.049813	-0.382154	KLHL20	kelch like family member 20
209177_at	0.73	0.049827	-0.199382	NDUFAF3	NADH:ubiquinone oxidoreductase complex assembly factor 3
217420_s_at	0.73	0.049887	0.162978	POLR2A	RNA polymerase II subunit A
203733_at	0.73	0.049905	-0.240741	DEXI	Dexi homolog
202748_at	0.73	0.049914	0.17623	GBP2	guanylate binding protein 2
215695_s_at	0.73	0.049972	-0.159597	GYG2	glycogenin 2
