# Supplementary material for: Identification of key genes in human airway epithelial cells in response to respiratory pathogens using microarray analysis
Source: BMC Microbiol. 2018 Jun 8;18:58. doi: 10.1186/s12866-018-1187-7 (PMC5994059; doi:10.1186/s12866-018-1187-7)
Supplement: Supplementary file 3 — The GSE48466 mRNA expression profile dataset. 12950 DEGs between normal and infected airway epithelial cells were identified. (XLSX 964 kb) [file 12866_2018_1187_MOESM3_ESM.xlsx]

## Sheet: Additional file 3
The GSE48466 mRNA expression profile dataset.
ID	adj.P.Val	P.Value	logFC	Gene.symbol	Gene.title
231359_at	9.23e-10	1.69e-14	13.2528	APOH	apolipoprotein H
231752_at	5.4e-09	2.32e-13	14.4906	NPBWR1	neuropeptides B/W receptor 1
226757_at	3.46e-08	2.71e-12	5.38326	IFIT2	interferon induced protein with tetratricopeptide repeats 2
210163_at	5.81e-08	6.38e-12	8.60332	CXCL11	C-X-C motif chemokine ligand 11
227807_at	6e-08	7.86e-12	2.64967	PARP9	poly(ADP-ribose) polymerase family member 9
1554156_a_at	1.66e-07	2.73e-11	12.1688	WFDC8	WAP four-disulfide core domain 8
228607_at	2.59e-07	5.64e-11	2.65381	OAS2	2'-5'-oligoadenylate synthetase 2
AFFX-HUMISGF3A/M97935_MB_at	2.59e-07	5.69e-11	2.72106	STAT1	signal transducer and activator of transcription 1
213293_s_at	3.22e-07	8.56e-11	1.63231	TRIM22	tripartite motif containing 22
218400_at	3.22e-07	8.85e-11	3.97691	OAS3	2'-5'-oligoadenylate synthetase 3
228507_at	3.76e-07	1.1e-10	9.21509	PDE3A	phosphodiesterase 3A
204994_at	3.84e-07	1.19e-10	4.69357	MX2	MX dynamin like GTPase 2
202086_at	4.43e-07	1.46e-10	4.21675	MX1	MX dynamin like GTPase 1
224701_at	4.92e-07	1.96e-10	1.92729	PARP14	poly(ADP-ribose) polymerase family member 14
201649_at	4.92e-07	2.05e-10	2.60482	UBE2L6	ubiquitin conjugating enzyme E2 L6
203148_s_at	4.92e-07	2.08e-10	1.90097	TRIM14	tripartite motif containing 14
219352_at	4.92e-07	2.19e-10	2.88802	HERC6	HECT and RLD domain containing E3 ubiquitin protein ligase family member 6
228152_s_at	4.92e-07	2.2e-10	3.443	DDX60L	DEAD-box helicase 60-like
235510_at	4.92e-07	2.22e-10	11.7147	USHBP1	USH1 protein network component harmonin binding protein 1
201315_x_at	4.92e-07	2.25e-10	3.06014	IFITM2	interferon induced transmembrane protein 2
219684_at	5.45e-07	2.69e-10	2.86211	RTP4	receptor transporter protein 4
242872_at	5.95e-07	3.16e-10	12.9053	MIR1178///CIT	microRNA 1178///citron rho-interacting serine/threonine kinase
235813_at	5.95e-07	3.23e-10	2.29054	LOC101927027	uncharacterized LOC101927027
202446_s_at	5.95e-07	3.46e-10	1.46334	PLSCR1	phospholipid scramblase 1
203595_s_at	6.5e-07	4e-10	1.91033	IFIT5	interferon induced protein with tetratricopeptide repeats 5
214329_x_at	6.5e-07	4.04e-10	1.48497	TNFSF10	tumor necrosis factor superfamily member 10
204211_x_at	6.62e-07	4.24e-10	1.82947	EIF2AK2	eukaryotic translation initiation factor 2 alpha kinase 2
204533_at	6.77e-07	4.46e-10	7.88122	CXCL10	C-X-C motif chemokine ligand 10
224870_at	7.92e-07	5.57e-10	-2.25187	DANCR	differentiation antagonizing non-protein coding RNA
242961_x_at	7.92e-07	5.73e-10	3.87239	DDX58	DEXD/H-box helicase 58
225931_s_at	7.92e-07	6.17e-10	2.12071	RNF213	ring finger protein 213
205055_at	7.92e-07	6.17e-10	-1.61167	ITGAE	integrin subunit alpha E
214453_s_at	7.92e-07	6.31e-10	3.03944	IFI44	interferon induced protein 44
225415_at	7.92e-07	6.37e-10	1.98761	DTX3L	deltex E3 ubiquitin ligase 3L
204747_at	8.1e-07	6.82e-10	4.8523	IFIT3	interferon induced protein with tetratricopeptide repeats 3
217933_s_at	8.44e-07	7.34e-10	1.62049	LAP3	leucine aminopeptidase 3
225895_at	8.44e-07	7.41e-10	1.64502	SYNPO2	synaptopodin 2
218986_s_at	9.95e-07	8.92e-10	2.72862	DDX60	DEXD/H-box helicase 60
202270_at	1.02e-06	9.29e-10	3.09861	GBP1	guanylate binding protein 1
223501_at	1.02e-06	9.57e-10	6.64336	TNFSF13B	tumor necrosis factor superfamily member 13b
220478_at	1.02e-06	9.74e-10	10.2235	APOL5	apolipoprotein L5
219863_at	1.19e-06	1.19e-09	4.99238	HERC5	HECT and RLD domain containing E3 ubiquitin protein ligase 5
207374_at	1.41e-06	1.47e-09	2.05879	PLSCR2	phospholipid scramblase 2
223298_s_at	1.63e-06	1.82e-09	2.89882	NT5C3A	5'-nucleotidase, cytosolic IIIA
204820_s_at	1.68e-06	1.93e-09	1.53966	BTN3A2///BTN3A3	butyrophilin subfamily 3 member A2///butyrophilin subfamily 3 member A3
204698_at	1.68e-06	1.93e-09	3.80461	ISG20	interferon stimulated exonuclease gene 20
241247_at	1.69e-06	2.05e-09	3.13877	LINC01213	long intergenic non-protein coding RNA 1213
219209_at	1.69e-06	2.06e-09	3.48703	IFIH1	interferon induced with helicase C domain 1
235276_at	1.69e-06	2.07e-09	4.63956	EPSTI1	epithelial stromal interaction 1 (breast)
1553555_at	1.69e-06	2.08e-09	3.08682	TAS2R38	taste 2 receptor member 38
224225_s_at	1.87e-06	2.45e-09	4.55444	ETV7	ETS variant 7
206140_at	1.87e-06	2.49e-09	2.92438	LHX2	LIM homeobox 2
208075_s_at	1.87e-06	2.5e-09	2.38171	CCL7	C-C motif chemokine ligand 7
225710_at	1.89e-06	2.56e-09	1.23995	GNB4	G protein subunit beta 4
222986_s_at	1.91e-06	2.65e-09	1.30984	SHISA5	shisa family member 5
1554201_at	1.91e-06	2.69e-09	3.3222	CABP4	calcium binding protein 4
212613_at	1.91e-06	2.73e-09	1.39033	BTN3A2	butyrophilin subfamily 3 member A2
204326_x_at	1.91e-06	2.74e-09	1.3262	MT1X	metallothionein 1X
226773_at	1.97e-06	2.9e-09	2.1605	PPM1K	protein phosphatase, Mg2+/Mn2+ dependent 1K
227552_at	1.97e-06	2.92e-09	2.60357	42614	septin 1
201641_at	2.17e-06	3.28e-09	4.35865	BST2	bone marrow stromal cell antigen 2
203964_at	2.17e-06	3.29e-09	2.15453	NMI	N-myc and STAT interactor
232456_at	2.27e-06	3.53e-09	2.03659	C10orf71	chromosome 10 open reading frame 71
242625_at	2.28e-06	3.59e-09	5.37994	RSAD2	radical S-adenosyl methionine domain containing 2
201786_s_at	2.29e-06	3.65e-09	1.34431	ADAR	adenosine deaminase, RNA specific
216409_at	2.33e-06	3.76e-09	3.65917	ACSL6	acyl-CoA synthetase long-chain family member 6
202863_at	2.37e-06	3.86e-09	1.72981	SP100	SP100 nuclear antigen
219211_at	2.47e-06	4.15e-09	3.95995	USP18	ubiquitin specific peptidase 18
234324_at	2.64e-06	4.55e-09	3.91281	NHSL1	NHS like 1
220085_at	2.65e-06	4.65e-09	-3.63502	HELLS	helicase, lymphoid-specific
214186_s_at	2.65e-06	4.67e-09	1.48591	HCG26	HLA complex group 26 (non-protein coding)
1559658_at	2.65e-06	4.71e-09	11.9518	KATNBL1	katanin regulatory subunit B1 like 1
208012_x_at	2.68e-06	4.8e-09	2.88141	SP110	SP110 nuclear body protein
211331_x_at	2.79e-06	5.11e-09	2.44702	HFE	hemochromatosis
200923_at	2.98e-06	5.51e-09	1.75155	LGALS3BP	galectin 3 binding protein
212203_x_at	3.13e-06	5.89e-09	2.16333	IFITM3	interferon induced transmembrane protein 3
206708_at	3.14e-06	6.02e-09	2.28862	FOXN2	forkhead box N2
203157_s_at	3.2e-06	6.21e-09	-1.02772	GLS	glutaminase
226603_at	3.24e-06	6.33e-09	3.90867	SAMD9L	sterile alpha motif domain containing 9 like
215524_x_at	3.56e-06	7.15e-09	8.11564	MGC40069///TRAC///TRAJ17///TRAV20///TRDV2///YME1L1	uncharacterized protein MGC40069///T-cell receptor alpha constant///T cell receptor alpha joining 17///T cell receptor alpha variable 20///T cell receptor delta variable 2///YME1 like 1 ATPase
1560128_x_at	3.95e-06	8.25e-09	1.66806	C5orf56	chromosome 5 open reading frame 56
210029_at	4e-06	8.51e-09	4.04103	IDO1	indoleamine 2,3-dioxygenase 1
225636_at	4e-06	8.67e-09	1.97097	STAT2	signal transducer and activator of transcription 2
229350_x_at	4e-06	8.68e-09	2.35147	PARP10	poly(ADP-ribose) polymerase family member 10
237659_at	4e-06	8.71e-09	2.49764	FLJ40288	uncharacterized FLJ40288
226702_at	4e-06	8.75e-09	4.06108	CMPK2	cytidine/uridine monophosphate kinase 2
1567035_at	4e-06	8.79e-09	3.92711	C20orf181	chromosome 20 open reading frame 181
204187_at	4.01e-06	8.92e-09	5.97736	GMPR	guanosine monophosphate reductase
204205_at	4.01e-06	9.01e-09	2.8933	APOBEC3G	apolipoprotein B mRNA editing enzyme catalytic subunit 3G
218543_s_at	4.12e-06	9.48e-09	2.58549	PARP12	poly(ADP-ribose) polymerase family member 12
215388_s_at	4.12e-06	9.49e-09	1.07334	CFHR1///CFH	complement factor H related 1///complement factor H
203153_at	4.12e-06	9.49e-09	4.76664	IFIT1	interferon induced protein with tetratricopeptide repeats 1
201601_x_at	4.2e-06	9.9e-09	4.65987	IFITM2///IFITM1	interferon induced transmembrane protein 2///interferon induced transmembrane protein 1
225973_at	4.25e-06	1.02e-08	2.63858	TAP2	transporter 2, ATP binding cassette subfamily B member
205569_at	4.26e-06	1.03e-08	3.19827	LAMP3	lysosomal associated membrane protein 3
1553373_at	4.42e-06	1.08e-08	4.57709	WDR64	WD repeat domain 64
235079_at	4.7e-06	1.15e-08	-2.89582	ZNF704	zinc finger protein 704
205552_s_at	4.82e-06	1.19e-08	3.47184	OAS1	2'-5'-oligoadenylate synthetase 1
206910_x_at	4.82e-06	1.2e-08	1.42115	CFHR2	complement factor H related 2
234695_x_at	4.91e-06	1.23e-08	1.74363	NUTM2B	NUT family member 2B
205275_at	4.93e-06	1.24e-08	4.0698	GTPBP1	GTP binding protein 1
210797_s_at	5.25e-06	1.33e-08	7.09988	OASL	2'-5'-oligoadenylate synthetase like
209770_at	5.38e-06	1.39e-08	1.97356	BTN3A1	butyrophilin subfamily 3 member A1
1557236_at	5.41e-06	1.41e-08	1.66807	APOL6	apolipoprotein L6
230940_at	5.41e-06	1.43e-08	3.25999	LOC100288123	uncharacterized LOC100288123
218322_s_at	5.46e-06	1.47e-08	1.05545	ACSL5	acyl-CoA synthetase long-chain family member 5
209040_s_at	5.66e-06	1.54e-08	1.74111	PSMB8	proteasome subunit beta 8
236758_at	5.77e-06	1.58e-08	13.3426	LOC100132304///LINC00684	long intergenic non-protein coding RNA 684///long intergenic non-protein coding RNA 684
235175_at	5.77e-06	1.59e-08	4.50908	GBP4	guanylate binding protein 4
225814_at	5.78e-06	1.61e-08	1.53672	XRN1	5'-3' exoribonuclease 1
233164_x_at	5.84e-06	1.63e-08	2.83733	RHBDD1	rhomboid domain containing 1
209848_s_at	5.87e-06	1.68e-08	1.47859	PMEL	premelanosome protein
203882_at	5.87e-06	1.68e-08	1.64038	IRF9	interferon regulatory factor 9
207875_at	6.2e-06	1.79e-08	11.0453	DKK3	dickkopf WNT signaling pathway inhibitor 3
228617_at	6.56e-06	1.91e-08	3.89915	XAF1	XIAP associated factor 1
219364_at	6.57e-06	1.92e-08	2.5051	DHX58	DEXH-box helicase 58
217652_at	6.69e-06	1.98e-08	2.37407	MAU2	MAU2 sister chromatid cohesion factor
209417_s_at	6.82e-06	2.03e-08	4.02917	IFI35	interferon induced protein 35
242667_at	6.82e-06	2.05e-08	1.82652	TLR3	toll like receptor 3
204821_at	6.92e-06	2.1e-08	2.28472	BTN3A3	butyrophilin subfamily 3 member A3
216959_x_at	7.03e-06	2.15e-08	4.07372	NRCAM	neuronal cell adhesion molecule
205483_s_at	7.13e-06	2.19e-08	4.49164	ISG15	ISG15 ubiquitin-like modifier
229282_at	7.27e-06	2.25e-08	2.5616	GATA6	GATA binding protein 6
204415_at	7.28e-06	2.26e-08	2.7733	IFI6	interferon alpha inducible protein 6
1553728_at	7.32e-06	2.29e-08	1.86989	LRRC43	leucine rich repeat containing 43
228531_at	7.56e-06	2.38e-08	2.44667	SAMD9	sterile alpha motif domain containing 9
234334_s_at	9.04e-06	2.89e-08	2.3374	LAMB4	laminin subunit beta 4
204279_at	9.17e-06	2.95e-08	2.44542	PSMB9	proteasome subunit beta 9
240083_at	9.6e-06	3.12e-08	9.99703	SNORD112///MEG8	small nucleolar RNA, C/D box 112///maternally expressed 8 (non-protein coding)
208087_s_at	1e-05	3.34e-08	12.7366	ZBP1	Z-DNA binding protein 1
1556261_a_at	1e-05	3.36e-08	13.0046	LOC105378732	uncharacterized LOC105378732
228230_at	1.02e-05	3.43e-08	2.95697	HELZ2	helicase with zinc finger 2
229893_at	1.11e-05	3.77e-08	4.36719	FRMD3	FERM domain containing 3
237257_at	1.15e-05	3.97e-08	1.64495	RAB4B	RAB4B, member RAS oncogene family
202073_at	1.18e-05	4.1e-08	1.62361	OPTN	optineurin
239582_at	1.23e-05	4.28e-08	2.77429	PML	promyelocytic leukemia
236060_at	1.25e-05	4.43e-08	1.18993	METTL14	methyltransferase like 14
238473_at	1.27e-05	4.51e-08	2.27263	KMT2E-AS1	KMT2E antisense RNA 1 (head to head)
224806_at	1.28e-05	4.6e-08	1.17018	TRIM25	tripartite motif containing 25
212185_x_at	1.28e-05	4.6e-08	1.3331	MT2A	metallothionein 2A
225291_at	1.29e-05	4.64e-08	2.35342	PNPT1	polyribonucleotide nucleotidyltransferase 1
214022_s_at	1.31e-05	4.78e-08	3.05464	IFITM1	interferon induced transmembrane protein 1
213361_at	1.4e-05	5.15e-08	1.82983	TDRD7	tudor domain containing 7
1570023_at	1.43e-05	5.33e-08	1.08497	MGAT4EP	MGAT4 family member E, pseudogene
213261_at	1.43e-05	5.35e-08	2.49015	TRANK1	tetratricopeptide repeat and ankyrin repeat containing 1
1554285_at	1.44e-05	5.39e-08	1.65515	HAVCR2	hepatitis A virus cellular receptor 2
242571_at	1.5e-05	5.78e-08	-1.97138	REPS2	RALBP1 associated Eps domain containing 2
1554777_at	1.52e-05	5.88e-08	3.35921	ZFP42	ZFP42 zinc finger protein
230383_x_at	1.6e-05	6.24e-08	0.983296	SLFN5	schlafen family member 5
217427_s_at	1.62e-05	6.37e-08	1.06623	HIRA	histone cell cycle regulator
219062_s_at	1.62e-05	6.39e-08	1.39714	ZCCHC2	zinc finger CCHC-type containing 2
201963_at	1.69e-05	6.72e-08	1.28465	ACSL1	acyl-CoA synthetase long-chain family member 1
206332_s_at	1.69e-05	6.73e-08	1.40601	IFI16	interferon gamma inducible protein 16
204745_x_at	1.74e-05	6.92e-08	1.5088	MT1G	metallothionein 1G
209871_s_at	1.78e-05	7.17e-08	4.12364	APBA2	amyloid beta precursor protein binding family A member 2
206513_at	1.78e-05	7.18e-08	8.82706	AIM2	absent in melanoma 2
241412_at	1.81e-05	7.32e-08	1.47994	BTC	betacellulin
218999_at	1.87e-05	7.63e-08	3.79771	TMEM140	transmembrane protein 140
201042_at	1.99e-05	8.17e-08	2.21862	TGM2	transglutaminase 2
208436_s_at	1.99e-05	8.25e-08	3.12173	IRF7	interferon regulatory factor 7
204694_at	1.99e-05	8.27e-08	1.84489	AFP	alpha fetoprotein
232698_at	1.99e-05	8.28e-08	3.21722	BPIFB2	BPI fold containing family B member 2
1555852_at	2.05e-05	8.61e-08	1.35794	PSMB8-AS1	PSMB8 antisense RNA 1 (head to head)
202411_at	2.05e-05	8.62e-08	1.93302	IFI27	interferon alpha inducible protein 27
209459_s_at	2.07e-05	8.74e-08	1.11497	ABAT	4-aminobutyrate aminotransferase
223567_at	2.08e-05	8.84e-08	2.10244	SEMA6B	semaphorin 6B
202510_s_at	2.13e-05	9.06e-08	1.73617	TNFAIP2	TNF alpha induced protein 2
206212_at	2.15e-05	9.21e-08	3.01358	CPA2	carboxypeptidase A2
220998_s_at	2.15e-05	9.23e-08	1.22254	UNC93B1	unc-93 homolog B1 (C. elegans)
231904_at	2.15e-05	9.31e-08	4.64829	U2AF1	U2 small nuclear RNA auxiliary factor 1
210001_s_at	2.22e-05	9.66e-08	4.45026	SOCS1	suppressor of cytokine signaling 1
221816_s_at	2.45e-05	1.09e-07	1.46754	PHF11	PHD finger protein 11
234177_at	2.48e-05	1.11e-07	2.01145	LOC101927950	uncharacterized LOC101927950
225646_at	2.48e-05	1.11e-07	0.715626	CTSC	cathepsin C
224900_at	2.49e-05	1.12e-07	0.920585	ANKFY1	ankyrin repeat and FYVE domain containing 1
209230_s_at	2.5e-05	1.13e-07	3.08461	NUPR1	nuclear protein 1, transcriptional regulator
205771_s_at	2.5e-05	1.14e-07	2.27375	AKAP7	A-kinase anchoring protein 7
202531_at	2.51e-05	1.15e-07	1.75996	IRF1	interferon regulatory factor 1
217165_x_at	2.53e-05	1.16e-07	1.40382	MT1F	metallothionein 1F
204439_at	2.55e-05	1.18e-07	4.17226	IFI44L	interferon induced protein 44 like
53720_at	2.55e-05	1.18e-07	2.95688	C19orf66	chromosome 19 open reading frame 66
221807_s_at	2.56e-05	1.19e-07	1.60879	TRABD	TraB domain containing
236965_at	2.75e-05	1.29e-07	1.49318	UBQLNL	ubiquilin-like
202145_at	2.76e-05	1.3e-07	2.48387	LY6E	lymphocyte antigen 6 complex, locus E
223750_s_at	2.8e-05	1.33e-07	2.64287	TLR10	toll like receptor 10
219011_at	2.8e-05	1.33e-07	2.7953	PLEKHA4	pleckstrin homology domain containing A4
206461_x_at	2.87e-05	1.37e-07	1.02984	MT1H	metallothionein 1H
208829_at	2.99e-05	1.43e-07	1.00645	TAPBP	TAP binding protein (tapasin)
207608_x_at	2.99e-05	1.44e-07	1.3615	CYP1A2	cytochrome P450 family 1 subfamily A member 2
212380_at	3.11e-05	1.51e-07	2.00094	CMTR1	cap methyltransferase 1
1564138_at	3.11e-05	1.51e-07	3.76651	FBXW12	F-box and WD repeat domain containing 12
228439_at	3.2e-05	1.57e-07	5.00046	BATF2	basic leucine zipper ATF-like transcription factor 2
216582_at	3.2e-05	1.57e-07	1.66714	POM121L2	POM121 transmembrane nucleoporin like 2
37943_at	3.22e-05	1.6e-07	1.87523	ZFYVE26	zinc finger FYVE-type containing 26
1568592_at	3.27e-05	1.64e-07	2.78829	TRIM69	tripartite motif containing 69
229194_at	3.27e-05	1.64e-07	1.58567	PCGF5	polycomb group ring finger 5
226103_at	3.33e-05	1.68e-07	6.40247	NEXN	nexilin F-actin binding protein
219727_at	3.38e-05	1.71e-07	2.96594	DUOX2	dual oxidase 2
225575_at	3.38e-05	1.71e-07	3.06196	LIFR	leukemia inhibitory factor receptor alpha
1552623_at	3.51e-05	1.78e-07	3.97784	HSH2D	hematopoietic SH2 domain containing
211799_x_at	3.55e-05	1.82e-07	1.71749	HLA-C	major histocompatibility complex, class I, C
225344_at	3.61e-05	1.86e-07	1.26036	NCOA7	nuclear receptor coactivator 7
221241_s_at	3.61e-05	1.86e-07	3.11002	BCL2L14	BCL2 like 14
213407_at	3.62e-05	1.87e-07	2.43987	PHLPP2	PH domain and leucine rich repeat protein phosphatase 2
221175_at	3.66e-05	1.9e-07	2.05181	C3orf36	chromosome 3 open reading frame 36
235529_x_at	3.67e-05	1.92e-07	0.79177	SAMHD1	SAM and HD domain containing deoxynucleoside triphosphate triphosphohydrolase 1
221875_x_at	3.79e-05	2e-07	2.25795	HLA-F	major histocompatibility complex, class I, F
202901_x_at	3.79e-05	2e-07	1.12533	CTSS	cathepsin S
202357_s_at	3.81e-05	2.02e-07	1.05179	CFB	complement factor B
201762_s_at	3.86e-05	2.06e-07	1.06837	MIR7703///PSME2	microRNA 7703///proteasome activator subunit 2
233159_at	3.89e-05	2.1e-07	1.70385	STARD13-AS	STARD13 antisense RNA
217456_x_at	3.89e-05	2.11e-07	1.23478	HLA-E	major histocompatibility complex, class I, E
221122_at	3.89e-05	2.11e-07	3.45729	HRASLS2	HRAS like suppressor 2
211531_x_at	3.91e-05	2.13e-07	2.21424	PRB1	proline rich protein BstNI subfamily 1
210705_s_at	4.13e-05	2.29e-07	2.19379	TRIM5	tripartite motif containing 5
222512_at	4.17e-05	2.33e-07	1.96671	NUB1	negative regulator of ubiquitin like proteins 1
208071_s_at	4.17e-05	2.33e-07	2.00774	LAIR1	leukocyte associated immunoglobulin like receptor 1
232832_at	4.57e-05	2.59e-07	3.23035	LOC93429	uncharacterized LOC93429
210264_at	4.66e-05	2.68e-07	3.37685	GPR35	G protein-coupled receptor 35
232024_at	4.66e-05	2.68e-07	2.48087	GIMAP2	GTPase, IMAP family member 2
225076_s_at	4.66e-05	2.69e-07	2.30697	ZNFX1	zinc finger NFX1-type containing 1
215245_x_at	4.79e-05	2.8e-07	0.91771	FMR1	fragile X mental retardation 1
213716_s_at	4.92e-05	2.89e-07	2.24164	SECTM1	secreted and transmembrane 1
223434_at	5.07e-05	2.98e-07	1.35855	GBP3	guanylate binding protein 3
1559370_at	5.17e-05	3.07e-07	3.96769	LOC101926921///DAB2	uncharacterized LOC101926921///DAB2, clathrin adaptor protein
224800_at	5.29e-05	3.16e-07	0.822372	WDFY1	WD repeat and FYVE domain containing 1
210873_x_at	5.32e-05	3.18e-07	4.12841	APOBEC3A_B///APOBEC3A	APOBEC3A and APOBEC3B deletion hybrid///apolipoprotein B mRNA editing enzyme catalytic subunit 3A
1562581_at	5.34e-05	3.2e-07	2.03537	LOC254028	uncharacterized LOC254028
211456_x_at	5.41e-05	3.25e-07	1.04766	MT1HL1	metallothionein 1H-like 1
227238_at	5.46e-05	3.29e-07	1.05318	MUC15	mucin 15, cell surface associated
203915_at	5.48e-05	3.32e-07	3.72427	CXCL9	C-X-C motif chemokine ligand 9
228645_at	5.61e-05	3.41e-07	-1.62094	SNHG9///SNORA78	small nucleolar RNA host gene 9///small nucleolar RNA, H/ACA box 78
203020_at	5.61e-05	3.42e-07	1.23531	RABGAP1L	RAB GTPase activating protein 1 like
222530_s_at	5.65e-05	3.45e-07	-0.956467	MKKS	McKusick-Kaufman syndrome
228675_at	5.75e-05	3.53e-07	3.69741	USP30-AS1	USP30 antisense RNA 1
241396_at	5.78e-05	3.57e-07	-1.1235	NEDD4L	neural precursor cell expressed, developmentally down-regulated 4-like, E3 ubiquitin protein ligase
233163_at	5.96e-05	3.7e-07	3.46451	LOC731157	uncharacterized LOC731157
211911_x_at	5.96e-05	3.72e-07	1.34579	HLA-B	major histocompatibility complex, class I, B
1553769_at	6.07e-05	3.8e-07	3.81089	SLAMF9	SLAM family member 9
207500_at	6.07e-05	3.81e-07	1.1475	CASP5	caspase 5
1555400_at	6.22e-05	3.91e-07	3.83311	LOC645261	PP565
1560081_at	6.22e-05	3.92e-07	2.64543	RAD51-AS1	RAD51 antisense RNA 1 (head to head)
225776_at	6.22e-05	3.94e-07	0.809832	RBMS2	RNA binding motif single stranded interacting protein 2
34689_at	6.23e-05	3.95e-07	1.65459	ATRIP///TREX1	ATR interacting protein///three prime repair exonuclease 1
1559065_a_at	6.23e-05	3.97e-07	1.89534	CLEC4G	C-type lectin domain family 4 member G
212468_at	6.23e-05	3.97e-07	-0.854012	SPAG9	sperm associated antigen 9
1563373_at	6.25e-05	4e-07	13.2952	LINC01220	long intergenic non-protein coding RNA 1220
208464_at	6.45e-05	4.15e-07	2.77374	GRIA4	glutamate ionotropic receptor AMPA type subunit 4
1566037_at	6.46e-05	4.17e-07	2.40474	DGCR7	DiGeorge syndrome critical region gene 7
231473_at	6.54e-05	4.23e-07	1.49591	LOC100506530	uncharacterized LOC100506530
241976_at	6.61e-05	4.29e-07	0.991788	TCEA3	transcription elongation factor A3
1570238_at	6.67e-05	4.34e-07	2.41241	ZNF527	zinc finger protein 527
1555308_at	6.8e-05	4.45e-07	1.66788	CARD14	caspase recruitment domain family member 14
230726_at	7e-05	4.62e-07	2.42389	MRPL38	mitochondrial ribosomal protein L38
202765_s_at	7e-05	4.64e-07	2.26591	FBN1	fibrillin 1
226678_at	7.02e-05	4.66e-07	3.05843	UNC13D	unc-13 homolog D
218085_at	7.12e-05	4.75e-07	0.709344	CHMP5	charged multivesicular body protein 5
214872_at	7.12e-05	4.77e-07	2.85283	RIF1	replication timing regulatory factor 1
1556400_at	7.2e-05	4.83e-07	0.8429	LOC105378589	uncharacterized LOC105378589
231722_at	7.21e-05	4.85e-07	2.54763	CASP14	caspase 14
216860_s_at	7.41e-05	5.01e-07	3.80559	GDF11	growth differentiation factor 11
242360_at	7.41e-05	5.05e-07	4.4501	LDB2	LIM domain binding 2
219593_at	7.41e-05	5.05e-07	4.37264	SLC15A3	solute carrier family 15 member 3
221044_s_at	7.63e-05	5.25e-07	0.879712	TRIM6-TRIM34///TRIM34	TRIM6-TRIM34 readthrough///tripartite motif containing 34
229592_at	7.66e-05	5.28e-07	1.36661	LINC01569	long intergenic non-protein coding RNA 1569
216209_at	7.7e-05	5.32e-07	2.70141	LINC00939	long intergenic non-protein coding RNA 939
209716_at	7.71e-05	5.34e-07	1.61746	CSF1	colony stimulating factor 1
202307_s_at	7.85e-05	5.46e-07	3.47137	TAP1	transporter 1, ATP binding cassette subfamily B member
223192_at	7.97e-05	5.57e-07	2.63584	SLC25A28	solute carrier family 25 member 28
205676_at	7.98e-05	5.62e-07	0.866473	CYP27B1	cytochrome P450 family 27 subfamily B member 1
206082_at	7.98e-05	5.62e-07	2.46313	HCP5	HLA complex P5 (non-protein coding)
212579_at	8.05e-05	5.68e-07	1.46465	SMCHD1	structural maintenance of chromosomes flexible hinge domain containing 1
1569590_at	8.52e-05	6.06e-07	2.26327	DOCK5	dedicator of cytokinesis 5
218614_at	8.54e-05	6.09e-07	0.905811	KIAA1551	KIAA1551
1562424_at	8.57e-05	6.13e-07	1.67387	LOC285889	uncharacterized LOC285889
227855_at	8.82e-05	6.33e-07	4.76792	ARHGEF40	Rho guanine nucleotide exchange factor 40
234021_at	8.89e-05	6.43e-07	5.41765	EML2	echinoderm microtubule associated protein like 2
204563_at	8.89e-05	6.44e-07	4.73486	SELL	selectin L
1569392_at	8.91e-05	6.47e-07	2.17239	TECR	trans-2,3-enoyl-CoA reductase
214408_s_at	8.98e-05	6.54e-07	2.69938	RFPL1S///RFPL3S	RFPL1 antisense RNA 1///RFPL3 antisense
1552370_at	9.02e-05	6.58e-07	0.961342	C4orf33	chromosome 4 open reading frame 33
232549_at	9.08e-05	6.64e-07	3.95209	RBM11	RNA binding motif protein 11
207466_at	9.19e-05	6.79e-07	1.86894	GAL	galanin and GMAP prepropeptide
241585_at	9.26e-05	6.86e-07	3.66499	LRRC4C	leucine rich repeat containing 4C
221087_s_at	9.29e-05	6.93e-07	2.72435	APOL3	apolipoprotein L3
226474_at	9.29e-05	7e-07	3.83341	NLRC5	NLR family CARD domain containing 5
204070_at	9.47e-05	7.17e-07	0.949984	RARRES3	retinoic acid receptor responder 3
226459_at	9.47e-05	7.19e-07	1.89191	PIK3AP1	phosphoinositide-3-kinase adaptor protein 1
232407_at	9.5e-05	7.23e-07	1.68529	MUC17	mucin 17, cell surface associated
1564533_at	9.52e-05	7.26e-07	1.65752	LOC643711	platelet activating factor acetylhydrolase 1b catalytic subunit 2 pseudogene
202304_at	9.71e-05	7.44e-07	1.22747	FNDC3A	fibronectin type III domain containing 3A
1570541_s_at	9.74e-05	7.49e-07	4.48058	GBP1P1	guanylate binding protein 1 pseudogene 1
220104_at	9.79e-05	7.56e-07	3.13731	ZC3HAV1	zinc finger CCCH-type containing, antiviral 1
225144_at	9.79e-05	7.58e-07	0.611934	BMPR2	bone morphogenetic protein receptor type 2
237685_at	9.79e-05	7.59e-07	2.41692	LOC101929926	uncharacterized LOC101929926
1558423_at	9.9e-05	7.7e-07	1.50303	LINC00265	long intergenic non-protein coding RNA 265
210741_at	9.92e-05	7.74e-07	3.01507	ARHGEF12	Rho guanine nucleotide exchange factor 12
209546_s_at	9.92e-05	7.74e-07	2.46013	APOL1	apolipoprotein L1
206694_at	0.000101	7.95e-07	2.47149	PNLIPRP1	pancreatic lipase related protein 1
235505_s_at	0.000101	7.98e-07	-1.66433	LRPAP1	LDL receptor related protein associated protein 1
1569916_at	0.000103	8.14e-07	1.256	SLC6A15	solute carrier family 6 member 15
227345_at	0.000103	8.15e-07	-1.3769	TNFRSF10D	TNF receptor superfamily member 10d
1563478_at	0.000103	8.21e-07	3.88807	KIAA1671	KIAA1671
223884_at	0.000104	8.33e-07	2.08327	OPTC	opticin
1561039_a_at	0.000105	8.4e-07	2.08541	ZNF81	zinc finger protein 81
203275_at	0.000106	8.51e-07	0.764657	IRF2	interferon regulatory factor 2
224531_at	0.000108	8.7e-07	2.39458	GPR61	G protein-coupled receptor 61
203281_s_at	0.000109	8.83e-07	1.75264	MIR5193///UBA7	microRNA 5193///ubiquitin like modifier activating enzyme 7
235569_at	0.00011	8.94e-07	2.35642	VPS37D	VPS37D, ESCRT-I subunit
222868_s_at	0.000111	9.11e-07	5.92097	IL18BP	interleukin 18 binding protein
220133_at	0.000111	9.15e-07	2.8632	ODAM	odontogenic, ameloblast asssociated
213616_at	0.000112	9.21e-07	-0.890952	TPGS2	tubulin polyglutamylase complex subunit 2
222631_at	0.000112	9.23e-07	1.25061	SEPSECS-AS1///PI4K2B	SEPSECS antisense RNA 1 (head to head)///phosphatidylinositol 4-kinase type 2 beta
200986_at	0.000113	9.3e-07	3.78282	SERPING1	serpin family G member 1
236254_at	0.000114	9.44e-07	-1.09359	VPS13B	vacuolar protein sorting 13 homolog B
223724_s_at	0.000114	9.51e-07	-0.909766	STAG3L2///STAG3L3///STAG3L1	stromal antigen 3-like 2 (pseudogene)///stromal antigen 3-like 3 (pseudogene)///stromal antigen 3-like 1 (pseudogene)
211500_at	0.000114	9.52e-07	1.79489	MAPK11	mitogen-activated protein kinase 11
1556992_at	0.000115	9.61e-07	1.20323	LOC550113///UBA6-AS1	uncharacterized LOC550113///UBA6 antisense RNA 1 (head to head)
214428_x_at	0.000116	9.72e-07	1.92334	C4B_2///C4B///C4A	complement component 4B (Chido blood group), copy 2///complement component 4B (Chido blood group)///complement component 4A (Rodgers blood group)
212503_s_at	0.000116	9.74e-07	1.56816	DIP2C	disco interacting protein 2 homolog C
211530_x_at	0.000116	9.75e-07	1.31618	HLA-G	major histocompatibility complex, class I, G
236487_at	0.000116	9.78e-07	1.27758	LOC101927137///SCLT1	uncharacterized LOC101927137///sodium channel and clathrin linker 1
228558_at	0.000117	9.89e-07	1.76885	C14orf80	chromosome 14 open reading frame 80
203805_s_at	0.000117	1e-06	2.24385	FANCA	Fanconi anemia complementation group A
211267_at	0.000117	1e-06	5.15644	HESX1	HESX homeobox 1
213932_x_at	0.000117	1e-06	0.518133	HLA-A	major histocompatibility complex, class I, A
1564208_x_at	0.000117	1.01e-06	0.868026	LINC00957	long intergenic non-protein coding RNA 957
1569898_a_at	0.000118	1.02e-06	0.939628	PAXIP1-AS2	PAXIP1 antisense RNA 2
238039_at	0.000119	1.03e-06	1.92189	SCAMP1-AS1	SCAMP1 antisense RNA 1
224262_at	0.000122	1.06e-06	2.01406	IL1F10	interleukin 1 family member 10 (theta)
205692_s_at	0.000124	1.08e-06	4.17487	CD38	CD38 molecule
226016_at	0.000125	1.1e-06	1.04062	CD47	CD47 molecule
229920_at	0.000125	1.1e-06	1.26598	RBCK1	RANBP2-type and C3HC4-type zinc finger containing 1
226748_at	0.000126	1.11e-06	0.95752	LYSMD2	LysM domain containing 2
206275_s_at	0.000126	1.12e-06	3.48857	MICAL2	microtubule associated monooxygenase, calponin and LIM domain containing 2
236285_at	0.000126	1.12e-06	3.86753	KLHDC7B	kelch domain containing 7B
205801_s_at	0.000127	1.13e-06	4.78091	RASGRP3	RAS guanyl releasing protein 3
226312_at	0.000127	1.14e-06	1.30752	RICTOR	RPTOR independent companion of MTOR complex 2
220504_at	0.000128	1.14e-06	1.29662	KERA	keratocan
238463_at	0.000129	1.16e-06	-1.02552	GAS1RR	GAS1 adjacent regulatory RNA
226904_at	0.000129	1.17e-06	1.26611	SLC6A10P///SLC6A8	solute carrier family 6 member 10, pseudogene///solute carrier family 6 member 8
228140_s_at	0.00013	1.18e-06	9.35874	PPP2R2C	protein phosphatase 2 regulatory subunit Bgamma
222257_s_at	0.000131	1.18e-06	2.49525	ACE2	angiotensin I converting enzyme 2
823_at	0.000136	1.23e-06	2.20108	CX3CL1	C-X3-C motif chemokine ligand 1
240913_at	0.000136	1.24e-06	2.64086	FGFR2	fibroblast growth factor receptor 2
227893_at	0.000136	1.24e-06	-0.984092	LOC101930476///LINC00476	uncharacterized LOC101930476///long intergenic non-protein coding RNA 476
207148_x_at	0.000138	1.27e-06	2.16192	MYOZ2	myozenin 2
1562949_at	0.000139	1.27e-06	2.26634	LINC00358	long intergenic non-protein coding RNA 358
209593_s_at	0.000141	1.3e-06	2.74416	TOR1B	torsin family 1 member B
227284_at	0.000144	1.33e-06	0.786882	ZNF766	zinc finger protein 766
1555600_s_at	0.000146	1.35e-06	3.18976	APOL4	apolipoprotein L4
212265_at	0.000147	1.36e-06	0.903301	QKI	QKI, KH domain containing RNA binding
226105_at	0.00015	1.39e-06	0.934244	C1GALT1	core 1 synthase, glycoprotein-N-acetylgalactosamine 3-beta-galactosyltransferase 1
226109_at	0.00015	1.4e-06	0.921024	C21orf91	chromosome 21 open reading frame 91
217436_x_at	0.000152	1.42e-06	1.86374	HLA-J	major histocompatibility complex, class I, J (pseudogene)
1568713_a_at	0.000152	1.42e-06	2.67753	TBC1D1	TBC1 domain family member 1
219734_at	0.000152	1.43e-06	1.87585	SIDT1	SID1 transmembrane family member 1
233421_s_at	0.000153	1.43e-06	1.59641	NUP133	nucleoporin 133
226590_at	0.000153	1.44e-06	2.59011	ZNF618	zinc finger protein 618
1561618_at	0.000153	1.45e-06	1.87065	DPP10-AS3	DPP10 antisense RNA 3
204804_at	0.000155	1.47e-06	2.71245	TRIM21	tripartite motif containing 21
225967_s_at	0.000155	1.47e-06	-1.52776	C17orf89	chromosome 17 open reading frame 89
230716_at	0.000159	1.52e-06	1.5587	SMLR1	small leucine rich protein 1
1552590_a_at	0.000159	1.52e-06	12.28	ABCC12	ATP binding cassette subfamily C member 12
207181_s_at	0.000159	1.53e-06	1.05622	CASP7	caspase 7
208354_s_at	0.000159	1.54e-06	1.55073	SLC12A3	solute carrier family 12 member 3
205992_s_at	0.00016	1.55e-06	1.44569	IL15	interleukin 15
242324_x_at	0.000165	1.61e-06	1.11762	CCBE1	collagen and calcium binding EGF domains 1
238917_s_at	0.000166	1.63e-06	3.74156	DENND5B	DENN domain containing 5B
222410_s_at	0.000166	1.63e-06	0.955795	SNX6	sorting nexin 6
208809_s_at	0.000167	1.64e-06	0.687602	C6orf62	chromosome 6 open reading frame 62
205767_at	0.000168	1.66e-06	1.63384	EREG	epiregulin
222154_s_at	0.000169	1.68e-06	1.0715	SPATS2L	spermatogenesis associated serine rich 2 like
204858_s_at	0.00017	1.69e-06	2.76462	TYMP	thymidine phosphorylase
210747_at	0.00017	1.7e-06	1.17935	HLA-DQB1	major histocompatibility complex, class II, DQ beta 1
217395_at	0.00017	1.7e-06	1.59661	MT4	metallothionein 4
1555766_a_at	0.00017	1.7e-06	1.68484	GNG2	G protein subunit gamma 2
217772_s_at	0.000172	1.73e-06	-0.887905	MTCH2	mitochondrial carrier 2
221887_s_at	0.000172	1.73e-06	7.18735	WHRN	whirlin
206666_at	0.000172	1.74e-06	1.6785	GZMK	granzyme K
219932_at	0.000173	1.74e-06	1.94447	SLC27A6	solute carrier family 27 member 6
201635_s_at	0.000173	1.75e-06	-0.994926	FXR1	FMR1 autosomal homolog 1
204891_s_at	0.000175	1.78e-06	-1.14352	LCK	LCK proto-oncogene, Src family tyrosine kinase
211368_s_at	0.000175	1.78e-06	2.02321	CASP1	caspase 1
222139_at	0.00018	1.83e-06	1.26402	ERV3-2	endogenous retrovirus group 3 member 2
232634_at	0.000184	1.89e-06	2.36237	LOC101927254	uncharacterized LOC101927254
212702_s_at	0.000187	1.92e-06	-1.0201	BICD2	BICD cargo adaptor 2
226936_at	0.000187	1.92e-06	-0.792611	CENPW	centromere protein W
1568682_a_at	0.000187	1.93e-06	1.6016	LOC100507336	uncharacterized LOC100507336
235704_at	0.000188	1.94e-06	-0.827792	LOC102723983///DAZAP2	uncharacterized LOC102723983///DAZ associated protein 2
214995_s_at	0.000189	1.96e-06	2.70097	APOBEC3F///APOBEC3G	apolipoprotein B mRNA editing enzyme catalytic subunit 3F///apolipoprotein B mRNA editing enzyme catalytic subunit 3G
206791_s_at	0.000193	2.02e-06	1.63414	LOC729966///PDE4C	uncharacterized LOC729966///phosphodiesterase 4C
209250_at	0.000195	2.04e-06	0.907388	DEGS1	delta 4-desaturase, sphingolipid 1
220717_at	0.000199	2.1e-06	2.29936	ADAMTS20	ADAM metallopeptidase with thrombospondin type 1 motif 20
1562585_at	0.0002	2.11e-06	2.76103	LOC284263	uncharacterized LOC284263
219471_at	0.0002	2.11e-06	2.71931	KIAA0226L	KIAA0226 like
204200_s_at	0.000204	2.17e-06	7.7207	PDGFB	platelet derived growth factor subunit B
206359_at	0.000206	2.2e-06	2.96312	SOCS3	suppressor of cytokine signaling 3
1565795_at	0.000208	2.22e-06	1.44441	DUOX1	dual oxidase 1
221653_x_at	0.000209	2.24e-06	2.54182	APOL2	apolipoprotein L2
232271_at	0.00021	2.25e-06	0.950993	HNF4G	hepatocyte nuclear factor 4 gamma
203568_s_at	0.00021	2.25e-06	1.90132	TRIM38	tripartite motif containing 38
211678_s_at	0.000213	2.29e-06	1.47732	RNF114	ring finger protein 114
234678_at	0.000213	2.29e-06	2.70353	KRTAP4-3	keratin associated protein 4-3
203769_s_at	0.000225	2.43e-06	0.999644	STS	steroid sulfatase (microsomal), isozyme S
209124_at	0.000226	2.44e-06	1.66088	MYD88	myeloid differentiation primary response 88
1555319_at	0.000226	2.45e-06	2.12905	STAB1	stabilin 1
235670_at	0.000226	2.46e-06	1.81764	STX11	syntaxin 11
219724_s_at	0.000228	2.49e-06	1.28444	TESPA1	thymocyte expressed, positive selection associated 1
219202_at	0.000228	2.49e-06	1.31621	RHBDF2	rhomboid 5 homolog 2
223254_s_at	0.000228	2.5e-06	-0.83057	G2E3	G2/M-phase specific E3 ubiquitin protein ligase
1563655_at	0.000228	2.5e-06	1.27259	TNNT2	troponin T2, cardiac type
210704_at	0.000228	2.5e-06	1.5567	FEZ2	fasciculation and elongation protein zeta 2
236226_at	0.000228	2.51e-06	1.54602	BTLA	B and T lymphocyte associated
221903_s_at	0.00023	2.53e-06	1.07912	CYLD	CYLD lysine 63 deubiquitinase
205967_at	0.00023	2.54e-06	-0.621599	HIST2H4B///HIST4H4///HIST2H4A///HIST1H4L///HIST1H4E///HIST1H4B///HIST1H4H///HIST1H4C///HIST1H4J///HIST1H4K///HIST1H4F///HIST1H4D///HIST1H4A///HIST1H4I	histone cluster 2, H4b///histone cluster 4, H4///histone cluster 2, H4a///histone cluster 1, H4l///histone cluster 1, H4e///histone cluster 1, H4b///histone cluster 1, H4h///histone cluster 1, H4c///histone cluster 1, H4j///histone cluster 1, H4k///histone cluster 1, H4f///histone cluster 1, H4d///histone cluster 1, H4a///histone cluster 1, H4i
230615_at	0.000232	2.57e-06	5.2959	DUOXA2	dual oxidase maturation factor 2
205108_s_at	0.000233	2.58e-06	3.54161	APOB	apolipoprotein B
204249_s_at	0.000233	2.59e-06	3.13827	LMO2	LIM domain only 2
202965_s_at	0.000234	2.61e-06	9.59221	CAPN6	calpain 6
1568872_at	0.000234	2.61e-06	1.95344	ISPD-AS1	ISPD antisense RNA 1
212660_at	0.000234	2.61e-06	1.82136	JADE2	jade family PHD finger 2
200629_at	0.000239	2.68e-06	2.76262	WARS	tryptophanyl-tRNA synthetase
228150_at	0.000239	2.69e-06	2.4106	SEC16B	SEC16 homolog B, endoplasmic reticulum export factor
223525_at	0.00024	2.69e-06	1.58721	DLL4	delta like canonical Notch ligand 4
1552703_s_at	0.000244	2.74e-06	1.81536	CARD16///CASP1	caspase recruitment domain family member 16///caspase 1
212782_x_at	0.000244	2.75e-06	-0.532211	POLR2J	RNA polymerase II subunit J
226301_at	0.000248	2.8e-06	0.972185	SLC18B1	solute carrier family 18 member B1
213800_at	0.000251	2.85e-06	0.972006	CFH	complement factor H
213069_at	0.000252	2.86e-06	0.747879	HEG1	heart development protein with EGF like domains 1
1558813_at	0.000254	2.9e-06	1.18338	TMED5	transmembrane p24 trafficking protein 5
202751_at	0.000255	2.91e-06	1.10889	TFIP11	tuftelin interacting protein 11
1562759_at	0.000259	2.96e-06	1.27844	LOC101927044	uncharacterized LOC101927044
227985_at	0.00026	2.98e-06	-0.81572	LOC100506098	uncharacterized LOC100506098
209536_s_at	0.000266	3.06e-06	1.82497	EHD4	EH domain containing 4
233030_at	0.000266	3.06e-06	-0.983609	PNPLA3	patatin like phospholipase domain containing 3
242912_at	0.000266	3.07e-06	1.26506	POTEM	POTE ankyrin domain family member M
219425_at	0.000266	3.08e-06	1.39911	SULT4A1	sulfotransferase family 4A member 1
233067_at	0.000268	3.1e-06	0.979932	PRDM11	PR/SET domain 11
202964_s_at	0.00027	3.13e-06	0.776414	RFX5	regulatory factor X5
1552322_at	0.00027	3.13e-06	2.29723	FAM122C	family with sequence similarity 122C
202907_s_at	0.000274	3.19e-06	0.608797	NBN	nibrin
236043_at	0.000278	3.25e-06	2.29862	LOC100130175///BBIP1	uncharacterized LOC100130175///BBSome interacting protein 1
1560488_at	0.000283	3.33e-06	2.05094	LCNL1	lipocalin like 1
202841_x_at	0.000283	3.34e-06	1.48982	OGFR	opioid growth factor receptor
228433_at	0.000283	3.35e-06	-2.07812	NFYA	nuclear transcription factor Y subunit alpha
208116_s_at	0.000284	3.36e-06	1.37334	MAN1A1	mannosidase alpha class 1A member 1
202859_x_at	0.000286	3.39e-06	1.52903	CXCL8	C-X-C motif chemokine ligand 8
208654_s_at	0.000287	3.41e-06	0.544152	CD164	CD164 molecule
231337_at	0.000288	3.43e-06	1.47345	LOC100505498///TEX41	uncharacterized LOC100505498///testis expressed 41 (non-protein coding)
1555251_a_at	0.0003	3.57e-06	2.17095	OTOF	otoferlin
218421_at	0.000306	3.67e-06	-1.24251	CERK	ceramide kinase
230499_at	0.000306	3.67e-06	2.0146	BIRC3	baculoviral IAP repeat containing 3
213719_s_at	0.000307	3.68e-06	2.51723	SMARCA4	SWI/SNF related, matrix associated, actin dependent regulator of chromatin, subfamily a, member 4
1552616_a_at	0.000308	3.7e-06	2.06641	ACACB	acetyl-CoA carboxylase beta
217546_at	0.00031	3.74e-06	3.50786	MT1M	metallothionein 1M
1552749_a_at	0.000315	3.82e-06	1.74105	KLC3	kinesin light chain 3
214538_x_at	0.000317	3.86e-06	2.15768	RGS6	regulator of G-protein signaling 6
205044_at	0.000317	3.86e-06	0.933929	GABRP	gamma-aminobutyric acid type A receptor pi subunit
238797_at	0.000322	3.93e-06	1.83785	TRIM11	tripartite motif containing 11
221865_at	0.000323	3.95e-06	1.5028	TMEM268	transmembrane protein 268
1560135_at	0.000329	4.05e-06	3.55318	LOC102723409	uncharacterized LOC102723409
230830_at	0.000332	4.1e-06	-1.16037	SLC51B	solute carrier family 51 beta subunit
201927_s_at	0.000333	4.13e-06	-1.0449	PKP4	plakophilin 4
207413_s_at	0.000339	4.21e-06	1.92059	SCN5A	sodium voltage-gated channel alpha subunit 5
221918_at	0.000339	4.22e-06	0.897257	CDK17	cyclin dependent kinase 17
230025_at	0.000341	4.24e-06	3.17217	GJD3	gap junction protein delta 3
226694_at	0.000343	4.3e-06	2.56528	PALM2-AKAP2///AKAP2	PALM2-AKAP2 readthrough///A-kinase anchoring protein 2
213008_at	0.000343	4.3e-06	-0.654791	FANCI	Fanconi anemia complementation group I
205739_x_at	0.000349	4.38e-06	0.930515	ZNF107	zinc finger protein 107
234908_s_at	0.00035	4.39e-06	1.40762	DSCAML1	DS cell adhesion molecule like 1
215769_at	0.00035	4.4e-06	1.78591	YME1L1	YME1 like 1 ATPase
209732_at	0.000352	4.44e-06	2.60106	CLEC2B	C-type lectin domain family 2 member B
233135_at	0.000353	4.46e-06	1.35002	LINC01007	long intergenic non-protein coding RNA 1007
229168_at	0.000357	4.52e-06	1.30506	COL23A1	collagen type XXIII alpha 1 chain
1561319_at	0.000358	4.54e-06	0.866307	OTX2-AS1	OTX2 antisense RNA 1 (head to head)
208912_s_at	0.000359	4.56e-06	1.7777	CNP	2',3'-cyclic nucleotide 3' phosphodiesterase
227194_at	0.000361	4.59e-06	-1.35555	FAM3B	family with sequence similarity 3 member B
206486_at	0.000365	4.65e-06	4.93833	LAG3	lymphocyte activating 3
206851_at	0.000365	4.66e-06	1.17227	RNASE3	ribonuclease A family member 3
230956_at	0.000371	4.75e-06	-0.992716	COLCA1	colorectal cancer associated 1
220100_at	0.000371	4.75e-06	3.35461	SLC22A11	solute carrier family 22 member 11
215294_s_at	0.000373	4.8e-06	-0.951107	SMARCA1	SWI/SNF related, matrix associated, actin dependent regulator of chromatin, subfamily a, member 1
218043_s_at	0.000376	4.85e-06	0.736431	AZI2	5-azacytidine induced 2
209045_at	0.000378	4.88e-06	0.667611	XPNPEP1	X-prolyl aminopeptidase 1
242477_at	0.000378	4.9e-06	1.39114	TTC39B	tetratricopeptide repeat domain 39B
228310_at	0.000378	4.91e-06	-1.80244	ENAH	enabled homolog (Drosophila)
229025_s_at	0.00038	4.93e-06	-0.835885	IMMP1L	inner mitochondrial membrane peptidase subunit 1
204908_s_at	0.000395	5.16e-06	0.824646	MIR8085///BCL3	microRNA 8085///B-cell CLL/lymphoma 3
229496_at	0.000395	5.16e-06	1.49589	CLP1	cleavage and polyadenylation factor I subunit 1
222859_s_at	0.000402	5.25e-06	0.618568	DAPP1	dual adaptor of phosphotyrosine and 3-phosphoinositides 1
220351_at	0.000407	5.34e-06	2.61285	ACKR4	atypical chemokine receptor 4
202659_at	0.000411	5.43e-06	1.08481	PSMB10	proteasome subunit beta 10
209500_x_at	0.000411	5.44e-06	1.80663	TNFSF12-TNFSF13///TNFSF13	TNFSF12-TNFSF13 readthrough///tumor necrosis factor superfamily member 13
1552609_s_at	0.000411	5.44e-06	11.425	IFNL3///IFNL2	interferon lambda 3///interferon lambda 2
1564783_x_at	0.000412	5.46e-06	1.01523	OFCC1	orofacial cleft 1 candidate 1
1554179_s_at	0.000412	5.48e-06	1.12596	LYNX1	Ly6/neurotoxin 1
221698_s_at	0.000414	5.51e-06	3.23918	CLEC7A	C-type lectin domain family 7 member A
226413_at	0.000414	5.52e-06	-1.03802	LINC00938	long intergenic non-protein coding RNA 938
230923_at	0.000414	5.53e-06	2.11857	FAM19A1	family with sequence similarity 19 member A1, C-C motif chemokine like
227092_at	0.000415	5.55e-06	-1.5755	LOC101927752	uncharacterized LOC101927752
221266_s_at	0.000415	5.58e-06	3.11796	DCSTAMP	dendrocyte expressed seven transmembrane protein
205220_at	0.000415	5.59e-06	1.02665	HCAR3	hydroxycarboxylic acid receptor 3
238404_x_at	0.000418	5.63e-06	1.4551	SEZ6L2	seizure related 6 homolog like 2
201422_at	0.000421	5.68e-06	2.05756	IFI30///PIK3R2	IFI30, lysosomal thiol reductase///phosphoinositide-3-kinase regulatory subunit 2
211937_at	0.000421	5.7e-06	-1.36094	EIF4B	eukaryotic translation initiation factor 4B
214097_at	0.000427	5.78e-06	-0.685675	RPS21	ribosomal protein S21
205073_at	0.000431	5.86e-06	2.24234	CYP2J2	cytochrome P450 family 2 subfamily J member 2
232428_at	0.000431	5.87e-06	0.93602	MOGAT2	monoacylglycerol O-acyltransferase 2
228863_at	0.000431	5.87e-06	2.62652	PCDH17	protocadherin 17
230753_at	0.000431	5.88e-06	1.0998	PATL2	PAT1 homolog 2
235321_at	0.000434	5.93e-06	-0.642745	NDUFS1	NADH:ubiquinone oxidoreductase core subunit S1
217419_x_at	0.000434	5.94e-06	0.914788	AGRN	agrin
203845_at	0.000436	5.97e-06	1.07721	KAT2B	lysine acetyltransferase 2B
228563_at	0.000436	5.98e-06	1.61274	GJC1	gap junction protein gamma 1
207375_s_at	0.000436	5.98e-06	2.53017	IL15RA	interleukin 15 receptor subunit alpha
224973_at	0.000437	6e-06	2.40799	FAM46A	family with sequence similarity 46 member A
207156_at	0.000442	6.09e-06	1.51732	HIST1H2AH///HIST1H2AG///HIST1H2AM///HIST1H2AL///HIST1H2AK///HIST1H2AI	histone cluster 1, H2ah///histone cluster 1, H2ag///histone cluster 1, H2am///histone cluster 1, H2al///histone cluster 1, H2ak///histone cluster 1, H2ai
210314_x_at	0.000445	6.15e-06	1.85507	TNFSF13	tumor necrosis factor superfamily member 13
238025_at	0.000445	6.17e-06	3.45411	MLKL	mixed lineage kinase domain like
230478_at	0.000445	6.18e-06	1.46263	OIT3	oncoprotein induced transcript 3
220445_s_at	0.000445	6.19e-06	13.8844	CSAG2///CSAG3	CSAG family member 2///CSAG family member 3
223882_at	0.000445	6.2e-06	-1.15598	FAM172A	family with sequence similarity 172 member A
1560879_a_at	0.000445	6.2e-06	1.80038	SYT15	synaptotagmin 15
238290_at	0.000445	6.21e-06	3.94364	LOC101929464	uncharacterized LOC101929464
238058_at	0.000448	6.28e-06	-1.12799	PRR34-AS1	PRR34 antisense RNA 1
207659_s_at	0.000448	6.29e-06	2.25721	MOBP	myelin-associated oligodendrocyte basic protein
230552_at	0.000448	6.31e-06	-0.980859	LOC100134317///LOC284412	uncharacterized LOC100134317///uncharacterized LOC284412
225557_at	0.000448	6.32e-06	2.39639	CSRNP1	cysteine and serine rich nuclear protein 1
204655_at	0.000448	6.32e-06	6.18672	CCL5	C-C motif chemokine ligand 5
218687_s_at	0.000448	6.32e-06	1.89328	MUC13	mucin 13, cell surface associated
239647_at	0.000448	6.32e-06	0.716779	CHST13	carbohydrate sulfotransferase 13
209706_at	0.000453	6.4e-06	1.02991	NKX3-1	NK3 homeobox 1
200814_at	0.000453	6.41e-06	0.562295	PSME1	proteasome activator subunit 1
239188_at	0.000455	6.46e-06	1.63059	PPP2R3C	protein phosphatase 2 regulatory subunit B''gamma
232683_s_at	0.000455	6.46e-06	0.924561	PARP6	poly(ADP-ribose) polymerase family member 6
202638_s_at	0.000457	6.5e-06	1.31728	ICAM1	intercellular adhesion molecule 1
204471_at	0.00046	6.57e-06	1.65086	GAP43	growth associated protein 43
1557185_at	0.000461	6.59e-06	1.70527	TPCN1	two pore segment channel 1
209074_s_at	0.000461	6.59e-06	1.72527	FAM107A	family with sequence similarity 107 member A
227189_at	0.000462	6.62e-06	1.51567	CPNE5	copine 5
208935_s_at	0.000463	6.64e-06	0.775712	LGALS8	galectin 8
212818_s_at	0.000464	6.66e-06	-1.06548	ASB1	ankyrin repeat and SOCS box containing 1
231603_at	0.000467	6.71e-06	10.0906	RNASE11	ribonuclease A family member 11 (inactive)
221335_x_at	0.00047	6.78e-06	0.860821	SMG9	SMG9, nonsense mediated mRNA decay factor
204865_at	0.000472	6.82e-06	1.24376	CA3	carbonic anhydrase 3
244681_at	0.000478	6.9e-06	0.950738	NUP210P1	nucleoporin 210 pseudogene 1
213373_s_at	0.000481	6.97e-06	1.30909	CASP8	caspase 8
228091_at	0.000483	7.02e-06	0.752784	STX17	syntaxin 17
223085_at	0.000483	7.03e-06	0.893917	RNF19A	ring finger protein 19A, RBR E3 ubiquitin protein ligase
206253_at	0.000483	7.04e-06	1.62528	DLG2	discs large MAGUK scaffold protein 2
224641_at	0.000488	7.12e-06	0.852751	FYTTD1	forty-two-three domain containing 1
207571_x_at	0.000497	7.28e-06	3.52338	THEMIS2	thymocyte selection associated family member 2
203236_s_at	0.000501	7.37e-06	2.62638	LGALS9	galectin 9
1556704_s_at	0.000503	7.4e-06	1.45851	LOC101929583///LOC101928195///LOC100996643///LOC100133920///LOC286297	methylenetetrahydrofolate dehydrogenase (NADP+ dependent) 1-like pseudogene///methylenetetrahydrofolate dehydrogenase (NADP+ dependent) 1-like pseudogene///monofunctional C1-tetrahydrofolate synthase, mitochondrial-like///methylenetetrahydrofolate dehydrogenase (NADP+ dependent) 1-like pseudogene///methylenetetrahydrofolate dehydrogenase (NADP+ dependent) 1-like pseudogene
1569816_at	0.000503	7.41e-06	5.29536	LOC101928748	uncharacterized LOC101928748
208485_x_at	0.000503	7.42e-06	1.30905	CFLAR	CASP8 and FADD like apoptosis regulator
1556247_a_at	0.000506	7.47e-06	1.78101	LOC100506271	uncharacterized LOC100506271
214154_s_at	0.000507	7.5e-06	2.14124	PKP2	plakophilin 2
239473_x_at	0.000508	7.53e-06	2.0578	MAP6D1	MAP6 domain containing 1
228113_at	0.000511	7.58e-06	1.10757	RAB37	RAB37, member RAS oncogene family
1555139_a_at	0.00052	7.73e-06	0.848872	OTUD7B	OTU deubiquitinase 7B
1563528_at	0.00052	7.74e-06	1.28024	RAPGEF4-AS1	RAPGEF4 antisense RNA 1
227462_at	0.000526	7.85e-06	3.60909	ERAP2	endoplasmic reticulum aminopeptidase 2
228110_x_at	0.000528	7.92e-06	-1.53146	RABGEF1	RAB guanine nucleotide exchange factor 1
239059_at	0.000528	7.92e-06	1.84147	DNAH1	dynein axonemal heavy chain 1
206879_s_at	0.000528	7.94e-06	1.35171	NRG2	neuregulin 2
218002_s_at	0.000528	7.95e-06	-1.49958	CXCL14	C-X-C motif chemokine ligand 14
209570_s_at	0.000531	8e-06	-0.890609	NSG1	neuron specific gene family member 1
203620_s_at	0.000534	8.09e-06	0.738575	FCHSD2	FCH and double SH3 domains 2
1561728_a_at	0.000534	8.1e-06	3.38791	LINC00642	long intergenic non-protein coding RNA 642
228468_at	0.00054	8.21e-06	2.35667	MASTL	microtubule associated serine/threonine kinase like
216336_x_at	0.000545	8.28e-06	0.673345	MT1E	metallothionein 1E
201995_at	0.000545	8.3e-06	0.827849	EXT1	exostosin glycosyltransferase 1
1553107_s_at	0.000553	8.43e-06	-0.708333	C5orf24	chromosome 5 open reading frame 24
1556854_at	0.00056	8.54e-06	3.3025	ATP11A-AS1	ATP11A antisense RNA 1
1553879_a_at	0.000562	8.59e-06	1.1534	GOT1L1	glutamic-oxaloacetic transaminase 1-like 1
231769_at	0.000562	8.59e-06	1.78921	FBXO6	F-box protein 6
1555503_a_at	0.000565	8.65e-06	1.10649	TMCC2	transmembrane and coiled-coil domain family 2
206504_at	0.00057	8.73e-06	2.08009	CYP24A1	cytochrome P450 family 24 subfamily A member 1
227458_at	0.00057	8.74e-06	3.85012	CD274	CD274 molecule
232727_at	0.000571	8.77e-06	2.54878	UCKL1	uridine-cytidine kinase 1 like 1
1570015_at	0.000578	8.91e-06	2.43018	CHIAP2	chitinase, acidic pseudogene 2
206207_at	0.000578	8.91e-06	3.44055	CLC	Charcot-Leyden crystal galectin
211379_x_at	0.00058	8.96e-06	1.05761	B3GALNT1	beta-1,3-N-acetylgalactosaminyltransferase 1 (globoside blood group)
223447_at	0.000584	9.04e-06	1.18566	REG4	regenerating family member 4
221659_s_at	0.00059	9.14e-06	2.33396	MYL10	myosin light chain 10
235111_at	0.000593	9.22e-06	1.50078	LSAMP	limbic system-associated membrane protein
214688_at	0.000594	9.26e-06	1.14309	TLE4	transducin like enhancer of split 4
213241_at	0.000594	9.27e-06	0.910477	PLXNC1	plexin C1
227004_at	0.000594	9.27e-06	0.998931	CDKL5	cyclin dependent kinase like 5
210260_s_at	0.000599	9.38e-06	0.643782	TNFAIP8	TNF alpha induced protein 8
221245_s_at	0.000601	9.43e-06	1.19182	FZD5	frizzled class receptor 5
209603_at	0.000601	9.43e-06	1.67918	GATA3	GATA binding protein 3
242881_x_at	0.000601	9.44e-06	2.315	DUXAP10	double homeobox A pseudogene 10
210657_s_at	0.000601	9.46e-06	5.82684	42617	septin 4
1552672_a_at	0.000611	9.64e-06	1.20544	IGSF3	immunoglobulin superfamily member 3
202234_s_at	0.000611	9.65e-06	1.53789	SLC16A1	solute carrier family 16 member 1
206255_at	0.000614	9.71e-06	1.0099	BLK	BLK proto-oncogene, Src family tyrosine kinase
1559018_at	0.000615	9.74e-06	1.34923	PTPRE	protein tyrosine phosphatase, receptor type E
236704_at	0.000617	9.79e-06	2.48615	LOC101929787	uncharacterized LOC101929787
202241_at	0.000627	9.97e-06	1.22672	TRIB1	tribbles pseudokinase 1
219387_at	0.000627	9.97e-06	-0.892858	CCDC88A	coiled-coil domain containing 88A
228648_at	0.000633	1.01e-05	0.84225	LRG1	leucine rich alpha-2-glycoprotein 1
221867_at	0.000635	1.01e-05	1.21072	N4BP1	NEDD4 binding protein 1
207857_at	0.000635	1.01e-05	2.57388	LILRA2	leukocyte immunoglobulin like receptor A2
216834_at	0.000635	1.02e-05	2.93276	RGS1	regulator of G-protein signaling 1
228523_at	0.000635	1.02e-05	-1.02864	NANOS1	nanos C2HC-type zinc finger 1
238581_at	0.000637	1.02e-05	3.76585	GBP5	guanylate binding protein 5
226582_at	0.000638	1.02e-05	0.941048	LOC400043	uncharacterized LOC400043
1553646_at	0.000638	1.02e-05	2.43155	HDX	highly divergent homeobox
225727_at	0.000638	1.03e-05	0.89726	PLEKHH1	pleckstrin homology, MyTH4 and FERM domain containing H1
222256_s_at	0.000638	1.03e-05	-0.598574	JMJD7///JMJD7-PLA2G4B	jumonji domain containing 7///JMJD7-PLA2G4B readthrough
222492_at	0.00064	1.03e-05	1.01889	PDXK	pyridoxal (pyridoxine, vitamin B6) kinase
203110_at	0.000642	1.03e-05	1.0007	PTK2B	protein tyrosine kinase 2 beta
204794_at	0.000642	1.04e-05	1.29593	DUSP2	dual specificity phosphatase 2
215937_at	0.000653	1.05e-05	1.20165	PTGDR	prostaglandin D2 receptor
208927_at	0.000654	1.06e-05	0.581581	SPOP	speckle type BTB/POZ protein
243425_at	0.000656	1.06e-05	0.91787	LOC101928557	uncharacterized LOC101928557
229723_at	0.000656	1.06e-05	3.92023	TAGAP	T-cell activation RhoGTPase activating protein
1557227_s_at	0.000656	1.06e-05	-0.956143	TPR	translocated promoter region, nuclear basket protein
234726_s_at	0.00066	1.08e-05	-1.21026	TMEM168	transmembrane protein 168
201060_x_at	0.00066	1.08e-05	0.559712	STOM	stomatin
235609_at	0.00066	1.08e-05	4.08712	BRIP1	BRCA1 interacting protein C-terminal helicase 1
1553264_a_at	0.00066	1.08e-05	1.81759	SYN1	synapsin I
228499_at	0.000664	1.09e-05	0.828807	PFKFB4	6-phosphofructo-2-kinase/fructose-2,6-biphosphatase 4
204702_s_at	0.000667	1.1e-05	1.48575	NFE2L3	nuclear factor, erythroid 2 like 3
1562253_at	0.000667	1.1e-05	-1.08288	SLC7A11-AS1	SLC7A11 antisense RNA 1
1556336_at	0.00067	1.1e-05	1.0334	LOC101928747///RBMX///SNORD61	uncharacterized LOC101928747///RNA binding motif protein, X-linked///small nucleolar RNA, C/D box 61
1553513_at	0.000674	1.11e-05	2.80194	VNN3	vanin 3
240382_at	0.000674	1.11e-05	-0.860887	LOC101928076	uncharacterized LOC101928076
206888_s_at	0.000674	1.12e-05	1.47206	ARHGDIG	Rho GDP dissociation inhibitor gamma
228227_at	0.000674	1.12e-05	1.54962	ITGB1BP1	integrin subunit beta 1 binding protein 1
235292_at	0.000677	1.12e-05	1.44807	FLJ32255	uncharacterized LOC643977
237453_at	0.000677	1.12e-05	1.45526	ZNF529	zinc finger protein 529
222874_s_at	0.000683	1.13e-05	-0.669327	CLN8	ceroid-lipofuscinosis, neuronal 8
202768_at	0.000686	1.14e-05	1.89542	FOSB	FosB proto-oncogene, AP-1 transcription factor subunit
231076_at	0.000686	1.14e-05	1.42356	C16orf82	chromosome 16 open reading frame 82
1569421_at	0.000687	1.14e-05	1.27666	CLDN4	claudin 4
1557866_at	0.000687	1.15e-05	1.64382	CFAP157	cilia and flagella associated protein 157
244046_at	0.000687	1.15e-05	1.41994	URGCP	upregulator of cell proliferation
214474_at	0.000688	1.15e-05	-0.736943	PRKAB2	protein kinase AMP-activated non-catalytic subunit beta 2
214500_at	0.00069	1.15e-05	-0.646822	H2AFY	H2A histone family member Y
208046_at	0.000693	1.16e-05	1.44995	HIST1H4A	histone cluster 1, H4a
201476_s_at	0.000696	1.17e-05	-0.791516	RRM1	ribonucleotide reductase catalytic subunit M1
217986_s_at	0.000696	1.17e-05	0.500335	BAZ1A	bromodomain adjacent to zinc finger domain 1A
206932_at	0.000696	1.17e-05	1.96892	CH25H	cholesterol 25-hydroxylase
214396_s_at	0.000696	1.17e-05	2.02754	MBD2	methyl-CpG binding domain protein 2
236250_at	0.000701	1.18e-05	-0.553767	AFG3L1P	AFG3 like matrix AAA peptidase subunit 1, pseudogene
217766_s_at	0.000703	1.19e-05	0.720171	TMEM50A	transmembrane protein 50A
239508_x_at	0.000707	1.2e-05	3.29877	CFAP65	cilia and flagella associated protein 65
206859_s_at	0.000707	1.2e-05	0.861936	PAEP	progestagen associated endometrial protein
227491_at	0.000708	1.2e-05	-1.28408	ELOVL6	ELOVL fatty acid elongase 6
207706_at	0.000711	1.21e-05	10.0618	USH2A	usherin
210385_s_at	0.000712	1.21e-05	0.968002	ERAP1	endoplasmic reticulum aminopeptidase 1
228049_x_at	0.000712	1.21e-05	-1.83941	SNHG19	small nucleolar RNA host gene 19
228957_at	0.000721	1.23e-05	1.70221	ZNF362	zinc finger protein 362
35254_at	0.000721	1.23e-05	1.85947	TRAFD1	TRAF-type zinc finger domain containing 1
203215_s_at	0.000734	1.26e-05	-0.665696	MYO6	myosin VI
1559296_at	0.000739	1.27e-05	1.33492	ADAMTS9-AS2	ADAMTS9 antisense RNA 2
207850_at	0.000739	1.27e-05	1.2026	CXCL3	C-X-C motif chemokine ligand 3
231233_at	0.00074	1.28e-05	-1.32684	PCAT6	prostate cancer associated transcript 6 (non-protein coding)
230393_at	0.00074	1.28e-05	-0.886666	CUL5	cullin 5
223770_x_at	0.000742	1.28e-05	0.876822	MRI1	methylthioribose-1-phosphate isomerase 1
207728_at	0.000743	1.29e-05	0.859233	ATF7IP	activating transcription factor 7 interacting protein
1566362_at	0.000744	1.29e-05	1.15775	DNTT	DNA nucleotidylexotransferase
1556645_s_at	0.000747	1.3e-05	1.11626	TNFRSF10B	TNF receptor superfamily member 10b
222216_s_at	0.000747	1.3e-05	0.624809	MRPL17	mitochondrial ribosomal protein L17
1553064_at	0.000747	1.3e-05	1.14211	H1FOO	H1 histone family member O, oocyte specific
235822_at	0.000748	1.3e-05	1.37403	COQ9	coenzyme Q9
1553346_a_at	0.000748	1.3e-05	2.0155	TNRC6A	trinucleotide repeat containing 6A
201739_at	0.00075	1.31e-05	0.544576	SGK1	serum/glucocorticoid regulated kinase 1
230623_x_at	0.000752	1.31e-05	0.51358	USP28	ubiquitin specific peptidase 28
206491_s_at	0.000758	1.33e-05	1.42321	NAPA	NSF attachment protein alpha
1553079_at	0.000765	1.35e-05	1.38079	TRIM40	tripartite motif containing 40
218875_s_at	0.000769	1.36e-05	0.439555	FBXO5	F-box protein 5
222955_s_at	0.000769	1.36e-05	-0.518758	FAM45A///FAM45BP	family with sequence similarity 45 member A///family with sequence similarity 45, member A pseudogene
204895_x_at	0.000781	1.39e-05	0.92122	MUC4	mucin 4, cell surface associated
1561506_at	0.000787	1.4e-05	0.889238	BARX1-AS1	BARX1 antisense RNA 1 (head to head)
233642_s_at	0.000787	1.41e-05	-0.856305	HEATR5B	HEAT repeat containing 5B
229060_at	0.000787	1.41e-05	-0.586092	YPEL2	yippee like 2
216412_x_at	0.00079	1.41e-05	1.37857	CKAP2///IGLC1	cytoskeleton associated protein 2///immunoglobulin lambda constant 1
208550_x_at	0.000793	1.42e-05	1.97462	KCNG2	potassium voltage-gated channel modifier subfamily G member 2
1570038_at	0.000793	1.42e-05	1.55401	ZNF595	zinc finger protein 595
230871_at	0.000795	1.43e-05	-0.73094	DHX30	DEAH-box helicase 30
233389_at	0.000795	1.43e-05	-1.05851	CFAP61	cilia and flagella associated protein 61
205659_at	0.000795	1.43e-05	1.34821	HDAC9	histone deacetylase 9
222146_s_at	0.0008	1.44e-05	0.875613	TCF4	transcription factor 4
1562753_at	0.000801	1.45e-05	2.23202	ST6GALNAC5	ST6 N-acetylgalactosaminide alpha-2,6-sialyltransferase 5
224304_x_at	0.000801	1.45e-05	-0.946389	NIN	ninein
224940_s_at	0.000801	1.45e-05	1.74123	PAPPA	pappalysin 1
227840_at	0.000807	1.46e-05	-1.30343	C2orf76	chromosome 2 open reading frame 76
244379_at	0.000807	1.46e-05	1.87079	LOC101927507	uncharacterized LOC101927507
232068_s_at	0.000813	1.48e-05	1.77756	TLR4	toll like receptor 4
218279_s_at	0.000814	1.48e-05	1.32704	HIST2H2AA4///HIST2H2AA3	histone cluster 2, H2aa4///histone cluster 2, H2aa3
220788_s_at	0.00082	1.5e-05	0.596078	RNF31///IRF9	ring finger protein 31///interferon regulatory factor 9
201925_s_at	0.00082	1.5e-05	1.22329	CD55	CD55 molecule (Cromer blood group)
231638_at	0.000822	1.51e-05	3.28294	PRSS30P	protease, serine, 30 pseudogene
221576_at	0.000824	1.51e-05	2.55376	GDF15	growth differentiation factor 15
219033_at	0.000827	1.52e-05	1.51421	PARP8	poly(ADP-ribose) polymerase family member 8
204286_s_at	0.000827	1.53e-05	1.50372	PMAIP1	phorbol-12-myristate-13-acetate-induced protein 1
242304_at	0.00083	1.53e-05	-0.733347	LOC102724112///PYM1	uncharacterized LOC102724112///PYM homolog 1, exon junction complex associated factor
229771_at	0.000832	1.54e-05	0.52194	MAP3K13	mitogen-activated protein kinase kinase kinase 13
230804_at	0.000833	1.54e-05	1.15664	NKAPL	NFKB activating protein like
242750_at	0.000835	1.55e-05	1.1633	MMAA	methylmalonic aciduria (cobalamin deficiency) cblA type
214667_s_at	0.000836	1.55e-05	1.84397	TP53I11	tumor protein p53 inducible protein 11
217955_at	0.000836	1.55e-05	1.46659	BCL2L13	BCL2 like 13
209940_at	0.000844	1.57e-05	1.54424	PARP3	poly(ADP-ribose) polymerase family member 3
202644_s_at	0.00085	1.58e-05	1.53493	TNFAIP3	TNF alpha induced protein 3
208401_s_at	0.000855	1.6e-05	2.02606	GLP1R	glucagon like peptide 1 receptor
227544_at	0.000855	1.6e-05	1.70088	TMEM229B	transmembrane protein 229B
1564485_at	0.000857	1.6e-05	2.70382	LINC00887	long intergenic non-protein coding RNA 887
205242_at	0.000859	1.61e-05	10.4148	CXCL13	C-X-C motif chemokine ligand 13
217738_at	0.000868	1.63e-05	0.796698	NAMPT	nicotinamide phosphoribosyltransferase
226135_at	0.00087	1.63e-05	0.681788	UHRF1BP1	UHRF1 binding protein 1
213973_at	0.00087	1.64e-05	0.702153	RRBP1	ribosome binding protein 1
209035_at	0.000874	1.65e-05	1.82414	MDK	midkine (neurite growth-promoting factor 2)
215071_s_at	0.000877	1.65e-05	1.47916	HIST1H2AC	histone cluster 1, H2ac
237053_at	0.000877	1.66e-05	7.44731	SYNDIG1L	synapse differentiation inducing 1 like
206267_s_at	0.000886	1.67e-05	1.01763	MATK	megakaryocyte-associated tyrosine kinase
210461_s_at	0.000887	1.68e-05	-0.829637	ABLIM1	actin binding LIM protein 1
229291_at	0.000892	1.69e-05	1.26551	RBM15	RNA binding motif protein 15
203840_at	0.000903	1.71e-05	1.90174	BLZF1	basic leucine zipper nuclear factor 1
208496_x_at	0.000907	1.72e-05	2.97917	HIST1H3G	histone cluster 1, H3g
205959_at	0.000911	1.73e-05	4.11835	MMP13	matrix metallopeptidase 13
208433_s_at	0.000914	1.74e-05	-0.78311	LRP8	LDL receptor related protein 8
241455_at	0.000916	1.75e-05	-0.585953	C6orf132	chromosome 6 open reading frame 132
214419_s_at	0.000916	1.75e-05	3.84463	CYP2C9	cytochrome P450 family 2 subfamily C member 9
203052_at	0.000922	1.76e-05	1.08564	C2	complement component 2
1562446_at	0.000922	1.76e-05	1.06744	ZNF391	zinc finger protein 391
231175_at	0.000923	1.77e-05	10.3193	BEND6	BEN domain containing 6
214850_at	0.000925	1.77e-05	-0.764078	SMA4	glucuronidase beta pseudogene
208886_at	0.000925	1.77e-05	1.39908	H1F0	H1 histone family member 0
242013_at	0.00093	1.79e-05	1.47046	BCL2L15	BCL2 like 15
210889_s_at	0.000933	1.8e-05	1.97919	FCGR2B	Fc fragment of IgG receptor IIb
237272_at	0.000937	1.8e-05	0.777097	CCDC37-AS1	CCDC37 antisense RNA 1 (head to head)
1556213_a_at	0.000937	1.81e-05	1.05612	BTG3	BTG anti-proliferation factor 3
210683_at	0.000954	1.84e-05	-1.20556	NRTN	neurturin
1555250_a_at	0.000956	1.85e-05	0.929867	CPEB3	cytoplasmic polyadenylation element binding protein 3
204780_s_at	0.000958	1.86e-05	1.12192	FAS	Fas cell surface death receptor
212546_s_at	0.000958	1.86e-05	0.692382	FRYL	FRY like transcription coactivator
224842_at	0.000962	1.87e-05	0.598735	LOC101060386///BOLA2///SMG1	putative uncharacterized SMG1-like protein///bolA family member 2///SMG1, nonsense mediated mRNA decay associated PI3K related kinase
243214_at	0.000964	1.88e-05	1.23858	ZBTB46	zinc finger and BTB domain containing 46
212558_at	0.000964	1.88e-05	0.644902	SPRY1	sprouty RTK signaling antagonist 1
1560957_at	0.000964	1.89e-05	11.2479	LOC101928626	uncharacterized LOC101928626
204549_at	0.000972	1.91e-05	1.28692	IKBKE	inhibitor of kappa light polypeptide gene enhancer in B-cells, kinase epsilon
231773_at	0.000972	1.91e-05	10.9413	ANGPTL1	angiopoietin like 1
234677_at	0.000972	1.91e-05	0.999945	LOC105376689	uncharacterized LOC105376689
204118_at	0.000981	1.93e-05	1.2207	CD48	CD48 molecule
210803_at	0.000982	1.94e-05	-0.719473	TXNRD2	thioredoxin reductase 2
224983_at	0.000986	1.95e-05	1.07094	SCARB2	scavenger receptor class B member 2
216257_at	0.000988	1.96e-05	2.33786	SERPINB13	serpin family B member 13
235425_at	0.000988	1.96e-05	-1.11072	SGO2	shugoshin 2
1554082_a_at	0.000994	1.97e-05	-0.631436	NOL9	nucleolar protein 9
228304_at	0.000996	1.98e-05	1.32569	RBM43	RNA binding motif protein 43
213686_at	0.000998	1.99e-05	-1.28533	VPS13A	vacuolar protein sorting 13 homolog A
1564729_at	0.001	2e-05	7.52053	LOC101928666	uncharacterized LOC101928666
211008_s_at	0.001	2e-05	1.2824	UBE2I	ubiquitin conjugating enzyme E2 I
228700_at	0.001	2e-05	0.666163	CXorf38	chromosome X open reading frame 38
239884_at	0.00101	2.02e-05	1.74049	CADPS	calcium dependent secretion activator
1565346_a_at	0.00101	2.03e-05	0.781007	ATP1A4	ATPase Na+/K+ transporting subunit alpha 4
208664_s_at	0.00102	2.05e-05	-2.13341	TTC3P1///TTC3	tetratricopeptide repeat domain 3 pseudogene 1///tetratricopeptide repeat domain 3
222226_at	0.00102	2.05e-05	0.963352	SAA3P	serum amyloid A3 pseudogene
233520_s_at	0.00102	2.05e-05	1.25301	CMYA5	cardiomyopathy associated 5
243446_at	0.00102	2.06e-05	0.806419	AJUBA	ajuba LIM protein
218202_x_at	0.00102	2.06e-05	0.607409	MRPL44	mitochondrial ribosomal protein L44
1555609_a_at	0.00102	2.06e-05	-1.33606	ZMAT3	zinc finger matrin-type 3
227057_at	0.00102	2.07e-05	1.70848	ARHGAP27	Rho GTPase activating protein 27
227765_at	0.00102	2.07e-05	-1.00043	OTUD6B-AS1	OTUD6B antisense RNA 1 (head to head)
1552365_at	0.00102	2.07e-05	1.57165	SCIN	scinderin
219885_at	0.00102	2.07e-05	1.61308	SLFN12	schlafen family member 12
221692_s_at	0.00102	2.08e-05	-0.651985	MRPL34	mitochondrial ribosomal protein L34
217235_x_at	0.00102	2.08e-05	1.50134	IGLL5	immunoglobulin lambda like polypeptide 5
212793_at	0.00103	2.1e-05	0.850534	DAAM2	dishevelled associated activator of morphogenesis 2
206084_at	0.00104	2.12e-05	3.72332	PTPRR	protein tyrosine phosphatase, receptor type R
226391_at	0.00104	2.13e-05	-0.804201	BRAF	B-Raf proto-oncogene, serine/threonine kinase
218768_at	0.00104	2.13e-05	-0.583722	NUP107	nucleoporin 107
214077_x_at	0.00105	2.14e-05	0.854694	MEIS3P1	Meis homeobox 3 pseudogene 1
230012_at	0.00105	2.14e-05	-1.14155	LINC00324	long intergenic non-protein coding RNA 324
205466_s_at	0.00105	2.15e-05	1.49177	HS3ST1	heparan sulfate-glucosamine 3-sulfotransferase 1
227373_at	0.00106	2.17e-05	0.511133	ATXN1L	ataxin 1 like
232064_at	0.00106	2.18e-05	-0.672154	FER	FER tyrosine kinase
242907_at	0.00107	2.2e-05	1.8038	GBP2	guanylate binding protein 2
207777_s_at	0.00107	2.22e-05	3.36854	SP140	SP140 nuclear body protein
227328_at	0.00107	2.22e-05	-0.504681	CAMTA1	calmodulin binding transcription activator 1
214522_x_at	0.00107	2.22e-05	3.11328	HIST1H3D///HIST1H2AD	histone cluster 1, H3d///histone cluster 1, H2ad
206638_at	0.00108	2.24e-05	3.92623	HTR2B	5-hydroxytryptamine receptor 2B
228901_at	0.00108	2.25e-05	2.0766	CDK9	cyclin dependent kinase 9
221128_at	0.00109	2.26e-05	1.59613	ADAM19	ADAM metallopeptidase domain 19
1569225_a_at	0.00109	2.27e-05	2.18618	SCML4	sex comb on midleg-like 4 (Drosophila)
213558_at	0.0011	2.29e-05	0.822888	PCLO	piccolo presynaptic cytomatrix protein
242349_at	0.0011	2.29e-05	-1.03531	HECTD1	HECT domain E3 ubiquitin protein ligase 1
1557055_s_at	0.0011	2.29e-05	-0.678651	LINC01128	long intergenic non-protein coding RNA 1128
212425_at	0.00111	2.32e-05	0.604534	SCAMP1	secretory carrier membrane protein 1
1553077_at	0.00111	2.32e-05	10.6208	SDR9C7	short chain dehydrogenase/reductase family 9C, member 7
238887_at	0.00111	2.33e-05	0.804534	PARTICL	promoter of MAT2A antisense radiation-induced circulating long non-coding RNA
205544_s_at	0.00111	2.34e-05	1.90823	CR2	complement component 3d receptor 2
1553369_at	0.00111	2.34e-05	8.70194	FAM129C	family with sequence similarity 129 member C
203758_at	0.00111	2.34e-05	0.791156	CTSO	cathepsin O
227060_at	0.00111	2.35e-05	1.49251	RELT	RELT tumor necrosis factor receptor
223849_s_at	0.00112	2.37e-05	1.74618	MOV10	Mov10 RISC complex RNA helicase
226782_at	0.00112	2.38e-05	1.26497	SLC25A30	solute carrier family 25 member 30
216546_s_at	0.00113	2.41e-05	1.82692	CHI3L1	chitinase 3 like 1
244765_at	0.00114	2.42e-05	-0.990492	LOC102724782	uncharacterized LOC102724782
200023_s_at	0.00114	2.43e-05	-0.877193	EIF3F	eukaryotic translation initiation factor 3 subunit F
236823_at	0.00114	2.43e-05	1.82262	IDS	iduronate 2-sulfatase
237535_x_at	0.00114	2.44e-05	8.82857	NRXN1	neurexin 1
230510_at	0.00115	2.44e-05	2.3995	HSPB9	heat shock protein family B (small) member 9
209850_s_at	0.00115	2.47e-05	1.07657	CDC42EP2	CDC42 effector protein 2
224477_s_at	0.00116	2.48e-05	-0.61812	NUDT16L1	nudix hydrolase 16 like 1
226551_at	0.00117	2.52e-05	1.02595	RIPK1	receptor interacting serine/threonine kinase 1
214142_at	0.00117	2.52e-05	10.7288	ZG16	zymogen granule protein 16
223707_at	0.00118	2.54e-05	-2.1883	SNORA3A///RPL27A	small nucleolar RNA, H/ACA box 3A///ribosomal protein L27a
204924_at	0.00118	2.54e-05	2.25523	TLR2	toll like receptor 2
226518_at	0.00118	2.55e-05	-0.566493	KCTD10	potassium channel tetramerization domain containing 10
206247_at	0.00118	2.55e-05	2.23689	MICB	MHC class I polypeptide-related sequence B
202702_at	0.00119	2.57e-05	1.22012	TRIM26	tripartite motif containing 26
239335_at	0.0012	2.6e-05	0.60368	ZNF710	zinc finger protein 710
211692_s_at	0.0012	2.61e-05	0.954072	MIR3190///MIR3191///BBC3	microRNA 3190///microRNA 3191///BCL2 binding component 3
208981_at	0.0012	2.61e-05	0.981693	PECAM1	platelet and endothelial cell adhesion molecule 1
1552955_at	0.00121	2.63e-05	1.71925	LINC00208	long intergenic non-protein coding RNA 208
228839_s_at	0.00121	2.63e-05	-0.49691	LOC642361///LINC00863	uncharacterized LOC642361///long intergenic non-protein coding RNA 863
244606_at	0.00121	2.63e-05	-0.65222	ATP1A1	ATPase Na+/K+ transporting subunit alpha 1
206749_at	0.00121	2.64e-05	3.83896	CD1B	CD1b molecule
206707_x_at	0.00121	2.64e-05	9.68282	FAM65B	family with sequence similarity 65 member B
1558215_s_at	0.00121	2.65e-05	1.01029	UBTF	upstream binding transcription factor, RNA polymerase I
217496_s_at	0.00122	2.66e-05	-0.657968	IDE	insulin degrading enzyme
203582_s_at	0.00123	2.69e-05	-0.843825	SPHAR///RAB4A	S-phase response (cyclin related)///RAB4A, member RAS oncogene family
235839_at	0.00123	2.7e-05	1.01856	C22orf34	chromosome 22 open reading frame 34
231775_at	0.00124	2.71e-05	1.70514	TNFRSF10A	TNF receptor superfamily member 10a
205306_x_at	0.00126	2.77e-05	1.27987	KMO	kynurenine 3-monooxygenase (kynurenine 3-hydroxylase)
1562617_at	0.00126	2.78e-05	2.52821	LOC340074	uncharacterized LOC340074
239186_at	0.00126	2.78e-05	3.41675	SERPINB9P1	serpin family B member 9 pseudogene 1
241866_at	0.00126	2.79e-05	-0.874385	SLC16A7	solute carrier family 16 member 7
200894_s_at	0.00127	2.81e-05	-0.591709	FKBP4	FK506 binding protein 4
1557729_at	0.00127	2.82e-05	1.06205	GRK5	G protein-coupled receptor kinase 5
203015_s_at	0.00128	2.84e-05	-0.597891	SSX2IP	SSX family member 2 interacting protein
222930_s_at	0.00128	2.85e-05	2.60522	AGMAT	agmatinase
216867_s_at	0.00128	2.87e-05	-0.865495	PDGFA	platelet derived growth factor subunit A
1552915_at	0.00128	2.87e-05	5.09637	IFNL2	interferon lambda 2
230088_at	0.00129	2.88e-05	-1.19099	EPHB2	EPH receptor B2
209436_at	0.00129	2.88e-05	1.92328	SPON1	spondin 1
240890_at	0.00129	2.88e-05	1.19223	LOC643733	caspase 4, apoptosis-related cysteine peptidase pseudogene
206662_at	0.00129	2.9e-05	1.5532	GLRX	glutaredoxin
222270_at	0.00129	2.91e-05	0.719455	PPP4R3B	protein phosphatase 4 regulatory subunit 3B
226611_s_at	0.0013	2.92e-05	-1.24255	CENPV	centromere protein V
243835_at	0.0013	2.93e-05	-1.30085	ZDHHC21	zinc finger DHHC-type containing 21
225475_at	0.0013	2.95e-05	0.968866	MIER1	MIER1 transcriptional regulator
1555673_at	0.0013	2.95e-05	1.35601	KRTAP2-3///KRTAP2-4	keratin associated protein 2-3///keratin associated protein 2-4
238148_s_at	0.00131	2.97e-05	0.658737	ZNF818P	zinc finger protein 818, pseudogene
210132_at	0.00132	3e-05	-1.38448	EFNA3	ephrin A3
227968_at	0.00132	3.01e-05	-0.906187	PDDC1	Parkinson disease 7 domain containing 1
244104_at	0.00133	3.03e-05	0.883856	MGAT3	mannosyl (beta-1,4-)-glycoprotein beta-1,4-N-acetylglucosaminyltransferase
235518_at	0.00133	3.03e-05	1.20388	SLC8A1	solute carrier family 8 member A1
212225_at	0.00133	3.04e-05	1.7347	EIF1	eukaryotic translation initiation factor 1
202478_at	0.00134	3.05e-05	2.2142	TRIB2	tribbles pseudokinase 2
220030_at	0.00134	3.06e-05	0.839402	STYK1	serine/threonine/tyrosine kinase 1
226960_at	0.00134	3.06e-05	0.831678	CXCL17	C-X-C motif chemokine ligand 17
213346_at	0.00134	3.07e-05	-0.852391	TEX30	testis expressed 30
235266_at	0.00134	3.07e-05	-0.942613	ATAD2	ATPase family, AAA domain containing 2
238576_at	0.00134	3.09e-05	0.583029	MOCOS	molybdenum cofactor sulfurase
1568828_at	0.00134	3.09e-05	0.462933	TRY2P	trypsinogen-like pseudogene
216503_s_at	0.00135	3.09e-05	-0.684802	MLLT10	myeloid/lymphoid or mixed-lineage leukemia; translocated to, 10
202710_at	0.00135	3.11e-05	0.44289	BET1	Bet1 golgi vesicular membrane trafficking protein
228495_at	0.00135	3.11e-05	-1.50957	GPATCH11	G-patch domain containing 11
200798_x_at	0.00135	3.11e-05	1.27619	MCL1	BCL2 family apoptosis regulator
203143_s_at	0.00135	3.12e-05	1.6003	KIAA0040	KIAA0040
224767_at	0.00135	3.12e-05	-1.20491	LOC100506548///RPL37	uncharacterized LOC100506548///ribosomal protein L37
226390_at	0.00135	3.12e-05	1.9223	STARD4	StAR related lipid transfer domain containing 4
219247_s_at	0.00135	3.14e-05	1.47124	ZDHHC14	zinc finger DHHC-type containing 14
223626_x_at	0.00135	3.14e-05	-0.558826	IFI27L2	interferon alpha inducible protein 27 like 2
239144_at	0.00136	3.15e-05	1.93642	B3GAT2	beta-1,3-glucuronyltransferase 2
221050_s_at	0.00136	3.15e-05	1.80388	GTPBP2	GTP binding protein 2
226193_x_at	0.00136	3.16e-05	-0.748426	CBWD7///CBWD6///CBWD3///CBWD5///CBWD2///CBWD1	COBW domain containing 7///COBW domain containing 6///COBW domain containing 3///COBW domain containing 5///COBW domain containing 2///COBW domain containing 1
213038_at	0.00136	3.16e-05	1.4756	RNF19B	ring finger protein 19B
203854_at	0.00136	3.16e-05	1.27632	CFI	complement factor I
209715_at	0.00137	3.18e-05	-1.04825	CBX5	chromobox 5
223185_s_at	0.00137	3.19e-05	-1.34091	BHLHE41	basic helix-loop-helix family member e41
202738_s_at	0.00137	3.19e-05	-0.590465	PHKB	phosphorylase kinase regulatory subunit beta
205997_at	0.00137	3.2e-05	1.93125	ADAM28	ADAM metallopeptidase domain 28
224890_s_at	0.00137	3.21e-05	-0.535868	LAMTOR4	late endosomal/lysosomal adaptor, MAPK and MTOR activator 4
212642_s_at	0.00137	3.22e-05	0.549644	HIVEP2	human immunodeficiency virus type I enhancer binding protein 2
213004_at	0.00138	3.24e-05	1.76915	ANGPTL2	angiopoietin like 2
202686_s_at	0.00138	3.24e-05	0.907465	AXL	AXL receptor tyrosine kinase
211755_s_at	0.0014	3.28e-05	-0.807222	ATP5F1	ATP synthase, H+ transporting, mitochondrial Fo complex subunit B1
203126_at	0.0014	3.29e-05	-1.03479	IMPA2	inositol monophosphatase 2
205829_at	0.0014	3.29e-05	-0.952192	HSD17B1	hydroxysteroid 17-beta dehydrogenase 1
228120_at	0.0014	3.3e-05	-2.28551	AGO1	argonaute 1, RISC catalytic component
1552834_at	0.0014	3.32e-05	1.26147	B3GNT6	UDP-GlcNAc:betaGal beta-1,3-N-acetylglucosaminyltransferase 6
230914_at	0.0014	3.32e-05	8.85599	HNF4A	hepatocyte nuclear factor 4 alpha
231871_at	0.0014	3.33e-05	0.651467	GPR180	G protein-coupled receptor 180
205969_at	0.0014	3.33e-05	0.691175	AADAC	arylacetamide deacetylase
214121_x_at	0.0014	3.33e-05	1.91318	PDLIM7	PDZ and LIM domain 7
1559017_at	0.00142	3.37e-05	2.01663	LOC100507351	uncharacterized LOC100507351
225632_s_at	0.00142	3.37e-05	1.32833	ISY1-RAB43///RAB43	ISY1-RAB43 readthrough///RAB43, member RAS oncogene family
200030_s_at	0.00142	3.37e-05	-0.419588	SLC25A3	solute carrier family 25 member 3
206980_s_at	0.00142	3.38e-05	1.66525	FLT3LG	fms related tyrosine kinase 3 ligand
222402_at	0.00142	3.38e-05	0.656813	POMP	proteasome maturation protein
236665_at	0.00143	3.41e-05	-1.6081	CCDC18	coiled-coil domain containing 18
1559322_at	0.00143	3.43e-05	-0.948989	LOC727916	uncharacterized LOC727916
206618_at	0.00143	3.43e-05	1.45323	IL18R1	interleukin 18 receptor 1
209842_at	0.00143	3.43e-05	9.37517	SOX10	SRY-box 10
1558093_s_at	0.00143	3.45e-05	-0.830647	SNHG4///MATR3	small nucleolar RNA host gene 4///matrin 3
1554740_a_at	0.00144	3.46e-05	-0.711595	IPP	intracisternal A particle-promoted polypeptide
216092_s_at	0.00144	3.47e-05	-0.539453	SLC7A8	solute carrier family 7 member 8
215782_at	0.00144	3.48e-05	0.998131	RAB40AL	RAB40A, member RAS oncogene family-like
205965_at	0.00144	3.49e-05	0.793171	BATF	basic leucine zipper ATF-like transcription factor
203058_s_at	0.00145	3.5e-05	-1.579	PAPSS2	3'-phosphoadenosine 5'-phosphosulfate synthase 2
204491_at	0.00145	3.5e-05	0.931445	PDE4D	phosphodiesterase 4D
237760_at	0.00145	3.51e-05	1.5792	LINC01364	long intergenic non-protein coding RNA 1364
214797_s_at	0.00145	3.51e-05	1.369	CDK18	cyclin dependent kinase 18
209734_at	0.00145	3.52e-05	2.36465	NCKAP1L	NCK associated protein 1 like
223888_s_at	0.00145	3.52e-05	-0.888651	LARS	leucyl-tRNA synthetase
229484_at	0.00145	3.53e-05	2.93056	PPM1J	protein phosphatase, Mg2+/Mn2+ dependent 1J
1556554_at	0.00145	3.53e-05	2.5511	TRIM50	tripartite motif containing 50
214665_s_at	0.00145	3.54e-05	-0.394921	CHP1	calcineurin like EF-hand protein 1
202625_at	0.00145	3.54e-05	0.67303	LYN	LYN proto-oncogene, Src family tyrosine kinase
1562973_at	0.00146	3.56e-05	1.5849	LOC101928201	uncharacterized LOC101928201
210972_x_at	0.00146	3.58e-05	0.72412	TRAC///TRAJ17///TRAV20///TRDV2	T-cell receptor alpha constant///T cell receptor alpha joining 17///T cell receptor alpha variable 20///T cell receptor delta variable 2
1558687_a_at	0.00146	3.58e-05	-1.09733	FOXN1	forkhead box N1
209332_s_at	0.00146	3.58e-05	0.592722	MAX	MYC associated factor X
1564595_at	0.00146	3.59e-05	0.758127	LINC01103	long intergenic non-protein coding RNA 1103
217520_x_at	0.00146	3.6e-05	-0.791615	LOC101929232///PDCD6IPP2	uncharacterized LOC101929232///PDCD6IP pseudogene 2
203561_at	0.00146	3.6e-05	2.18602	FCGR2A	Fc fragment of IgG receptor IIa
202708_s_at	0.00146	3.6e-05	1.65525	HIST2H2BE	histone cluster 2, H2be
209283_at	0.00147	3.62e-05	-0.898428	CRYAB	crystallin alpha B
203214_x_at	0.00147	3.65e-05	-1.29724	CDK1	cyclin dependent kinase 1
209476_at	0.00147	3.65e-05	0.60984	TMX1	thioredoxin related transmembrane protein 1
208630_at	0.00148	3.68e-05	-0.500146	HADHA	hydroxyacyl-CoA dehydrogenase/3-ketoacyl-CoA thiolase/enoyl-CoA hydratase (trifunctional protein), alpha subunit
1567257_at	0.00149	3.71e-05	1.09669	OR1J2	olfactory receptor family 1 subfamily J member 2
219271_at	0.0015	3.73e-05	1.11588	GALNT14	polypeptide N-acetylgalactosaminyltransferase 14
1563849_at	0.00151	3.75e-05	1.8445	SH2D4B	SH2 domain containing 4B
1552303_a_at	0.00151	3.77e-05	2.59362	TMEM106A	transmembrane protein 106A
214791_at	0.00151	3.77e-05	1.83341	SP140L	SP140 nuclear body protein like
218447_at	0.00151	3.78e-05	-0.531541	CMC2	C-X9-C motif containing 2
220094_s_at	0.00152	3.79e-05	-0.505618	MCUR1	mitochondrial calcium uniporter regulator 1
205009_at	0.00152	3.8e-05	1.49274	TFF1	trefoil factor 1
1553906_s_at	0.00152	3.81e-05	3.52275	FGD2	FYVE, RhoGEF and PH domain containing 2
207866_at	0.00152	3.82e-05	1.60943	BMP8A	bone morphogenetic protein 8a
213846_at	0.00152	3.82e-05	-0.588505	COX7C	cytochrome c oxidase subunit 7C
219235_s_at	0.00153	3.85e-05	1.44651	PHACTR4	phosphatase and actin regulator 4
239478_x_at	0.00154	3.87e-05	-1.58351	GPATCH2L	G-patch domain containing 2 like
202756_s_at	0.00154	3.87e-05	-0.562444	GPC1	glypican 1
48659_at	0.00154	3.88e-05	-0.549024	MIIP	migration and invasion inhibitory protein
219588_s_at	0.00154	3.88e-05	-0.805434	NCAPG2	non-SMC condensin II complex subunit G2
219735_s_at	0.00154	3.89e-05	-0.813392	TFCP2L1	transcription factor CP2-like 1
208376_at	0.00155	3.91e-05	2.45278	CCR4	C-C motif chemokine receptor 4
203656_at	0.00155	3.92e-05	-0.888749	FIG4	FIG4 phosphoinositide 5-phosphatase
212107_s_at	0.00156	3.95e-05	-0.904671	DHX9	DEAH-box helicase 9
35150_at	0.00156	3.95e-05	1.19452	CD40	CD40 molecule
201317_s_at	0.00156	3.95e-05	0.581448	PSMA2	proteasome subunit alpha 2
1556248_at	0.00156	3.97e-05	0.487542	EIF1B-AS1	EIF1B antisense RNA 1
210501_x_at	0.00156	3.97e-05	-0.776385	EIF3K	eukaryotic translation initiation factor 3 subunit K
203022_at	0.00157	3.98e-05	-1.06674	RNASEH2A	ribonuclease H2 subunit A
235428_at	0.00157	3.98e-05	-1.81033	MINCR	MYC-induced long noncoding RNA
205733_at	0.00157	3.99e-05	-0.953644	BLM	Bloom syndrome RecQ like helicase
207070_at	0.00157	4e-05	1.71312	RGR	retinal G protein coupled receptor
221203_s_at	0.00159	4.05e-05	0.851655	YEATS2	YEATS domain containing 2
208771_s_at	0.0016	4.08e-05	-0.816121	LOC101928830///LTA4H	uncharacterized LOC101928830///leukotriene A4 hydrolase
201660_at	0.0016	4.08e-05	0.513224	ACSL3	acyl-CoA synthetase long-chain family member 3
210206_s_at	0.0016	4.09e-05	0.927395	DDX11	DEAD/H-box helicase 11
1552524_at	0.0016	4.1e-05	2.92827	ART5	ADP-ribosyltransferase 5
204766_s_at	0.0016	4.11e-05	-0.697529	NUDT1	nudix hydrolase 1
1559266_s_at	0.0016	4.11e-05	1.18984	SKIDA1	SKI/DACH domain containing 1
212067_s_at	0.0016	4.12e-05	2.67131	C1R	complement C1r subcomponent
224071_at	0.0016	4.12e-05	0.41956	IL20	interleukin 20
211739_x_at	0.00161	4.13e-05	1.62377	GH1///CSHL1///CSH2///CSH1	growth hormone 1///chorionic somatomammotropin hormone like 1///chorionic somatomammotropin hormone 2///chorionic somatomammotropin hormone 1
201960_s_at	0.00162	4.16e-05	0.535258	MYCBP2	MYC binding protein 2, E3 ubiquitin protein ligase
237016_at	0.00162	4.17e-05	1.27828	TMEM217	transmembrane protein 217
204422_s_at	0.00163	4.18e-05	3.15163	FGF2	fibroblast growth factor 2
201508_at	0.00163	4.19e-05	1.62384	IGFBP4	insulin like growth factor binding protein 4
1567224_at	0.00164	4.22e-05	0.963559	HMGA2	high mobility group AT-hook 2
233678_at	0.00164	4.24e-05	0.613956	TCF12	transcription factor 12
204224_s_at	0.00165	4.26e-05	1.8048	GCH1	GTP cyclohydrolase 1
228972_at	0.00165	4.26e-05	-1.11379	PITPNA-AS1	PITPNA antisense RNA 1
203716_s_at	0.00165	4.28e-05	9.58224	DPP4	dipeptidyl peptidase 4
228236_at	0.00166	4.29e-05	1.32178	SLC52A3	solute carrier family 52 member 3
1564202_at	0.00166	4.3e-05	2.12551	LOC100131756	uncharacterized LOC100131756
218802_at	0.00166	4.32e-05	1.75818	MCUB	mitochondrial calcium uniporter dominant negative beta subunit
220468_at	0.00166	4.32e-05	4.2275	ARL14	ADP ribosylation factor like GTPase 14
206170_at	0.00167	4.35e-05	2.02525	ADRB2	adrenoceptor beta 2
1552329_at	0.00168	4.39e-05	0.924211	RBBP6	RB binding protein 6, ubiquitin ligase
221683_s_at	0.00168	4.39e-05	-1.13682	CEP290	centrosomal protein 290
222776_at	0.00168	4.4e-05	2.63003	MAGOHB	mago homolog B, exon junction complex core component
229432_at	0.00168	4.4e-05	1.947	NAGS	N-acetylglutamate synthase
216065_at	0.00168	4.41e-05	1.80176	B3GALT4	beta-1,3-galactosyltransferase 4
206696_at	0.00169	4.42e-05	1.49318	GPR143	G protein-coupled receptor 143
221073_s_at	0.00169	4.44e-05	1.2289	NOD1	nucleotide binding oligomerization domain containing 1
237687_at	0.00169	4.44e-05	1.38677	LOC283737	uncharacterized LOC283737
232613_at	0.0017	4.46e-05	1.00594	PBRM1	polybromo 1
227014_at	0.00171	4.48e-05	1.91541	ASPHD2	aspartate beta-hydroxylase domain containing 2
1559620_at	0.00171	4.49e-05	1.22929	LOC101927768	uncharacterized LOC101927768
211016_x_at	0.00171	4.5e-05	-0.457638	HSPA4	heat shock protein family A (Hsp70) member 4
226669_at	0.00172	4.54e-05	0.746863	USP42	ubiquitin specific peptidase 42
236039_at	0.00173	4.56e-05	1.50399	LYPD5	LY6/PLAUR domain containing 5
229444_at	0.00173	4.57e-05	-1.06729	LOC101929243	uncharacterized LOC101929243
230617_at	0.00173	4.57e-05	0.954978	OVOL1-AS1	OVOL1 antisense RNA 1
240043_at	0.00174	4.6e-05	1.03332	PRR32	proline rich 32
1555332_at	0.00175	4.63e-05	1.0766	TPH2	tryptophan hydroxylase 2
225272_at	0.00175	4.64e-05	-0.89351	SAT2	spermidine/spermine N1-acetyltransferase family member 2
210224_at	0.00175	4.65e-05	1.08216	MR1	major histocompatibility complex, class I-related
240705_at	0.00176	4.66e-05	1.36775	CYP19A1	cytochrome P450 family 19 subfamily A member 1
226273_at	0.00176	4.67e-05	-0.899793	CLCN5	chloride voltage-gated channel 5
218541_s_at	0.00176	4.68e-05	2.70735	C8orf4	chromosome 8 open reading frame 4
1556371_at	0.00176	4.69e-05	5.0115	OLIG3	oligodendrocyte transcription factor 3
209498_at	0.00176	4.69e-05	3.42887	CEACAM1	carcinoembryonic antigen related cell adhesion molecule 1
213820_s_at	0.00176	4.7e-05	2.25964	STARD5	StAR related lipid transfer domain containing 5
218272_at	0.00177	4.71e-05	0.665414	TTC38	tetratricopeptide repeat domain 38
227593_at	0.00177	4.72e-05	-1.12448	FLJ37453	uncharacterized LOC729614
230630_at	0.00177	4.73e-05	-1.70729	LOC100507855///AK4	adenylate kinase 4, mitochondrial-like///adenylate kinase 4
1553472_at	0.00178	4.76e-05	-0.95479	LOC150596	uncharacterized LOC150596
218747_s_at	0.00178	4.77e-05	1.33952	TAPBPL	TAP binding protein like
238315_s_at	0.00178	4.78e-05	-0.700837	ZNF567	zinc finger protein 567
202705_at	0.00178	4.78e-05	-0.596499	CCNB2	cyclin B2
244759_x_at	0.00181	4.86e-05	0.896335	RNF207	ring finger protein 207
229497_at	0.00181	4.88e-05	1.98134	ANKDD1A	ankyrin repeat and death domain containing 1A
217599_s_at	0.00181	4.9e-05	-0.987401	MDFIC	MyoD family inhibitor domain containing
210955_at	0.00183	4.94e-05	1.06817	CASP10	caspase 10
240770_at	0.00183	4.95e-05	2.79779	TMEM171	transmembrane protein 171
1552917_at	0.00183	4.95e-05	7.54647	IFNL1	interferon lambda 1
204516_at	0.00183	4.96e-05	0.775885	ATXN7	ataxin 7
216397_s_at	0.00184	4.97e-05	-0.58037	MIR7112///BOP1	microRNA 7112///block of proliferation 1
209389_x_at	0.00184	4.99e-05	-0.580824	DBI	diazepam binding inhibitor, acyl-CoA binding protein
205240_at	0.00184	4.99e-05	-0.804662	GPSM2	G-protein signaling modulator 2
203510_at	0.00184	5.01e-05	0.80135	MET	MET proto-oncogene, receptor tyrosine kinase
208879_x_at	0.00184	5.02e-05	-0.796032	PRPF6	pre-mRNA processing factor 6
203302_at	0.00184	5.02e-05	0.762203	DCK	deoxycytidine kinase
238969_at	0.00185	5.04e-05	0.531523	PQLC2L	PQ loop repeat containing 2 like
231876_at	0.00185	5.04e-05	0.818664	TRIM56	tripartite motif containing 56
237795_s_at	0.00186	5.08e-05	5.44597	SP2	Sp2 transcription factor
209282_at	0.00186	5.08e-05	1.53359	PRKD2	protein kinase D2
200005_at	0.00186	5.09e-05	-0.57392	EIF3D	eukaryotic translation initiation factor 3 subunit D
205841_at	0.00186	5.1e-05	2.24968	JAK2	Janus kinase 2
52731_at	0.00187	5.13e-05	1.11038	AMBRA1	autophagy and beclin 1 regulator 1
236442_at	0.00187	5.13e-05	1.72577	DPF3	double PHD fingers 3
225558_at	0.00188	5.16e-05	-0.742458	GIT2	GIT ArfGAP 2
1553655_at	0.00189	5.2e-05	-0.928786	CDC20B	cell division cycle 20B
231458_at	0.0019	5.22e-05	2.11468	LINC00658	long intergenic non-protein coding RNA 658
204324_s_at	0.0019	5.23e-05	-0.987579	GOLIM4	golgi integral membrane protein 4
226939_at	0.00191	5.25e-05	1.28584	CPEB2	cytoplasmic polyadenylation element binding protein 2
228930_at	0.00191	5.26e-05	-0.54848	SCARNA15	small Cajal body-specific RNA 15
201212_at	0.00192	5.3e-05	1.93739	LGMN	legumain
212573_at	0.00192	5.3e-05	1.51912	ENDOD1	endonuclease domain containing 1
206154_at	0.00192	5.3e-05	0.861235	RLBP1	retinaldehyde binding protein 1
215208_x_at	0.00192	5.31e-05	1.03818	RPL35A	ribosomal protein L35a
212530_at	0.00193	5.33e-05	0.563136	NEK7	NIMA related kinase 7
201711_x_at	0.00193	5.36e-05	-0.5911	RANBP2	RAN binding protein 2
205266_at	0.00193	5.36e-05	1.75591	LIF	leukemia inhibitory factor
203577_at	0.00195	5.42e-05	-0.568866	GTF2H4	general transcription factor IIH subunit 4
222802_at	0.00195	5.45e-05	2.37358	EDN1	endothelin 1
223468_s_at	0.00195	5.46e-05	-0.581668	RGMA	repulsive guidance molecule family member a
229285_at	0.00195	5.46e-05	0.974982	RNASEL	ribonuclease L
240261_at	0.00195	5.46e-05	-0.473919	TOM1L1	target of myb1 like 1 membrane trafficking protein
53912_at	0.00195	5.46e-05	0.809568	SNX11	sorting nexin 11
205934_at	0.00196	5.49e-05	2.43059	PLCL1	phospholipase C like 1
203011_at	0.00197	5.5e-05	0.736005	IMPA1	inositol monophosphatase 1
219117_s_at	0.00197	5.53e-05	0.514096	FKBP11	FK506 binding protein 11
205207_at	0.00198	5.56e-05	3.09223	IL6	interleukin 6
212657_s_at	0.00198	5.56e-05	2.05157	IL1RN	interleukin 1 receptor antagonist
214009_at	0.00198	5.57e-05	0.562419	MSL3	male-specific lethal 3 homolog (Drosophila)
241201_at	0.00198	5.58e-05	1.6933	UVSSA	UV stimulated scaffold protein A
210838_s_at	0.00198	5.58e-05	1.46333	ACVRL1	activin A receptor like type 1
203765_at	0.002	5.62e-05	1.80281	GCA	grancalcin
239968_at	0.002	5.63e-05	1.83355	LINC00313	long intergenic non-protein coding RNA 313
203593_at	0.002	5.63e-05	0.647864	CD2AP	CD2 associated protein
240674_at	0.002	5.64e-05	1.21688	JARID2	jumonji and AT-rich interaction domain containing 2
206278_at	0.002	5.66e-05	0.939278	PTAFR	platelet activating factor receptor
208969_at	0.00201	5.68e-05	0.752123	NDUFA9	NADH:ubiquinone oxidoreductase subunit A9
224682_at	0.00201	5.68e-05	0.827983	ANKIB1	ankyrin repeat and IBR domain containing 1
221822_at	0.00201	5.7e-05	0.832484	SGF29	SAGA complex associated factor 29
202173_s_at	0.00201	5.71e-05	0.582288	VEZF1	vascular endothelial zinc finger 1
202554_s_at	0.00201	5.71e-05	-0.680995	GSTM3	glutathione S-transferase mu 3
209478_at	0.00201	5.72e-05	-0.498125	STRA13	stimulated by retinoic acid 13
205618_at	0.00202	5.74e-05	0.669541	PRRG1	proline rich and Gla domain 1
208569_at	0.00203	5.78e-05	1.56665	HIST1H2AB	histone cluster 1, H2ab
226565_at	0.00204	5.8e-05	-1.28341	TMEM99	transmembrane protein 99
204270_at	0.00204	5.82e-05	-0.83332	SKI	SKI proto-oncogene
1554730_at	0.00204	5.83e-05	0.601818	MCTP1	multiple C2 and transmembrane domain containing 1
230261_at	0.00205	5.86e-05	1.34666	ST8SIA4	ST8 alpha-N-acetyl-neuraminide alpha-2,8-sialyltransferase 4
1553943_at	0.00205	5.86e-05	1.03868	LOC171391	uncharacterized LOC171391
228448_at	0.00206	5.89e-05	-2.39543	MAP6	microtubule associated protein 6
36711_at	0.00207	5.93e-05	1.58556	MAFF	MAF bZIP transcription factor F
206715_at	0.00207	5.93e-05	2.4904	TFEC	transcription factor EC
219540_at	0.00207	5.94e-05	0.723332	ZNF267	zinc finger protein 267
221325_at	0.00207	5.95e-05	-0.899101	KCNK13	potassium two pore domain channel subfamily K member 13
208375_at	0.00207	5.97e-05	8.82717	IFNA1	interferon alpha 1
215482_s_at	0.00208	5.99e-05	-0.576137	EIF2B4	eukaryotic translation initiation factor 2B subunit delta
208919_s_at	0.00208	6e-05	0.928997	NADK	NAD kinase
206838_at	0.00208	6.02e-05	0.569203	TBX19	T-box 19
212535_at	0.0021	6.08e-05	0.661525	MEF2A	myocyte enhancer factor 2A
1558237_x_at	0.0021	6.08e-05	-0.662473	DR1	down-regulator of transcription 1
223734_at	0.00212	6.15e-05	-0.62217	MGARP	mitochondria localized glutamic acid rich protein
228911_at	0.00213	6.18e-05	10.4983	ADAMTS7	ADAM metallopeptidase with thrombospondin type 1 motif 7
226713_at	0.00213	6.18e-05	0.960145	CCDC50	coiled-coil domain containing 50
241943_at	0.00213	6.18e-05	1.23501	C18orf61	uncharacterized LOC497259
208188_at	0.00213	6.19e-05	0.841809	KRT9	keratin 9
213235_at	0.00213	6.19e-05	-0.680328	KNOP1	lysine rich nucleolar protein 1
207925_at	0.00214	6.22e-05	0.465664	CST5	cystatin D
226644_at	0.00214	6.23e-05	-1.00653	MIB2	mindbomb E3 ubiquitin protein ligase 2
229863_s_at	0.00214	6.24e-05	-0.521556	ELP6	elongator acetyltransferase complex subunit 6
229004_at	0.00214	6.25e-05	-0.684575	ADAMTS15	ADAM metallopeptidase with thrombospondin type 1 motif 15
209739_s_at	0.00214	6.26e-05	-1.29992	PNPLA4	patatin like phospholipase domain containing 4
225222_at	0.00215	6.28e-05	0.594498	MFSD14A	major facilitator superfamily domain containing 14A
1557910_at	0.00215	6.29e-05	-1.15316	HSP90AB1	heat shock protein 90 alpha family class B member 1
243482_at	0.00215	6.3e-05	3.26469	EPS15L1	epidermal growth factor receptor pathway substrate 15 like 1
1565337_at	0.00215	6.31e-05	-1.38984	DNAH6	dynein axonemal heavy chain 6
208747_s_at	0.00216	6.34e-05	3.37755	C1S	complement component 1, s subcomponent
213465_s_at	0.00216	6.35e-05	-0.643655	PPP1R7	protein phosphatase 1 regulatory subunit 7
227056_at	0.00217	6.37e-05	-0.783633	KIAA0141	KIAA0141
229040_at	0.00217	6.39e-05	1.72434	ITGB2-AS1	ITGB2 antisense RNA 1
206426_at	0.00217	6.4e-05	2.05782	MLANA	melan-A
208515_at	0.00217	6.4e-05	1.27399	HIST1H2BM	histone cluster 1, H2bm
1568884_at	0.00217	6.4e-05	1.218	DNAJC2	DnaJ heat shock protein family (Hsp40) member C2
204018_x_at	0.00217	6.41e-05	1.04115	HBA2///HBA1	hemoglobin subunit alpha 2///hemoglobin subunit alpha 1
208111_at	0.00217	6.41e-05	0.661903	AVPR2	arginine vasopressin receptor 2
222876_s_at	0.00217	6.42e-05	4.01236	ADAP2	ArfGAP with dual PH domains 2
231524_at	0.00218	6.45e-05	3.04786	KCNAB1	potassium voltage-gated channel subfamily A member regulatory beta subunit 1
219769_at	0.00218	6.45e-05	-0.502037	INCENP	inner centromere protein
215461_at	0.00219	6.49e-05	0.499117	ZNRF4	zinc and ring finger 4
201964_at	0.0022	6.52e-05	0.716633	SETX	senataxin
1554827_a_at	0.0022	6.52e-05	0.843257	ADCY7	adenylate cyclase 7
1557985_s_at	0.00221	6.55e-05	-1.11741	CEP78	centrosomal protein 78
200657_at	0.00221	6.56e-05	-0.617975	SLC25A5	solute carrier family 25 member 5
231779_at	0.00222	6.59e-05	1.56185	IRAK2	interleukin 1 receptor associated kinase 2
227066_at	0.00222	6.6e-05	1.44033	MOB3C	MOB kinase activator 3C
202934_at	0.00222	6.6e-05	2.01361	HK2	hexokinase 2
220235_s_at	0.00222	6.6e-05	0.582775	LRIF1	ligand dependent nuclear receptor interacting factor 1
206746_at	0.00222	6.62e-05	-2.09414	BFSP1	beaded filament structural protein 1
224320_s_at	0.00223	6.64e-05	-0.920681	MCM8	minichromosome maintenance 8 homologous recombination repair factor
206467_x_at	0.00223	6.65e-05	2.92397	RTEL1-TNFRSF6B///TNFRSF6B	RTEL1-TNFRSF6B readthrough (NMD candidate)///TNF receptor superfamily member 6b
219002_at	0.00223	6.65e-05	-0.569015	FASTKD1	FAST kinase domains 1
219233_s_at	0.00223	6.68e-05	2.48757	GSDMB	gasdermin B
1569344_a_at	0.00224	6.69e-05	0.653619	LOC105375172	uncharacterized LOC105375172
201569_s_at	0.00224	6.7e-05	-1.0637	SAMM50	SAMM50 sorting and assembly machinery component
217330_at	0.00224	6.7e-05	1.61045	DISC1	disrupted in schizophrenia 1
213618_at	0.00224	6.72e-05	1.19204	ARAP2	ArfGAP with RhoGAP domain, ankyrin repeat and PH domain 2
219817_at	0.00224	6.72e-05	-0.736447	MAPKAPK5-AS1	MAPKAPK5 antisense RNA 1
205027_s_at	0.00224	6.73e-05	0.878379	MAP3K8	mitogen-activated protein kinase kinase kinase 8
204701_s_at	0.00224	6.74e-05	1.50414	STOML1	stomatin like 1
213006_at	0.00225	6.75e-05	1.44155	CEBPD	CCAAT/enhancer binding protein delta
224797_at	0.00225	6.76e-05	0.946745	ARRDC3	arrestin domain containing 3
222870_s_at	0.00225	6.77e-05	0.868069	B3GNT2	UDP-GlcNAc:betaGal beta-1,3-N-acetylglucosaminyltransferase 2
227215_at	0.00225	6.77e-05	-0.469744	GOPC	golgi associated PDZ and coiled-coil motif containing
202619_s_at	0.00225	6.79e-05	-0.761262	PLOD2	procollagen-lysine,2-oxoglutarate 5-dioxygenase 2
225909_at	0.00225	6.81e-05	1.40806	LOC728743///ZNF775	zinc finger protein pseudogene///zinc finger protein 775
222354_at	0.00225	6.81e-05	-0.594135	F11R	F11 receptor
1555441_at	0.00225	6.81e-05	2.37694	UBA6	ubiquitin like modifier activating enzyme 6
225847_at	0.00225	6.82e-05	0.489426	NCEH1	neutral cholesterol ester hydrolase 1
202105_at	0.00226	6.83e-05	-0.510817	IGBP1	immunoglobulin (CD79A) binding protein 1
228664_at	0.00226	6.86e-05	-1.103	TRIM52-AS1	TRIM52 antisense RNA 1 (head to head)
212997_s_at	0.00227	6.88e-05	0.832924	TLK2	tousled like kinase 2
229894_s_at	0.00227	6.88e-05	1.14064	RAB43	RAB43, member RAS oncogene family
216862_s_at	0.00228	6.93e-05	-0.820946	CMC4	C-X9-C motif containing 4
213844_at	0.00228	6.93e-05	-0.850363	HOXA5	homeobox A5
1554249_a_at	0.00228	6.93e-05	-0.624369	ZNF638-IT1///ZNF638	ZNF638 intronic transcript 1///zinc finger protein 638
223937_at	0.00228	6.93e-05	-0.588111	FOXP1	forkhead box P1
206430_at	0.00228	6.94e-05	-1.36809	CDX1	caudal type homeobox 1
215156_at	0.00228	6.94e-05	0.96003	WDR61	WD repeat domain 61
232902_s_at	0.00228	6.97e-05	-0.686994	RARS2	arginyl-tRNA synthetase 2, mitochondrial
1552701_a_at	0.0023	7.01e-05	1.77761	CARD16	caspase recruitment domain family member 16
219283_at	0.0023	7.02e-05	0.676637	C1GALT1C1	C1GALT1 specific chaperone 1
231768_at	0.00231	7.04e-05	1.03574	USF1	upstream transcription factor 1
1555860_x_at	0.00231	7.06e-05	-0.586331	THUMPD3-AS1	THUMPD3 antisense RNA 1
221791_s_at	0.00231	7.08e-05	-0.470026	TMA7	translation machinery associated 7 homolog
1554283_at	0.00232	7.1e-05	1.65457	NOCT	nocturnin
228997_at	0.00232	7.1e-05	3.43951	TRNAU1AP	tRNA selenocysteine 1 associated protein 1
225066_at	0.00232	7.11e-05	-0.902093	PPP2R2D	protein phosphatase 2 regulatory subunit Bdelta
233647_s_at	0.00232	7.11e-05	-0.69646	CDADC1	cytidine and dCMP deaminase domain containing 1
206287_s_at	0.00232	7.11e-05	1.4326	ITIH4	inter-alpha-trypsin inhibitor heavy chain family member 4
218589_at	0.00232	7.14e-05	1.91334	LPAR6	lysophosphatidic acid receptor 6
235990_at	0.00232	7.14e-05	-1.54998	LOC100130987	uncharacterized LOC100130987
1561443_at	0.00233	7.15e-05	-1.09919	LOC101928535	uncharacterized LOC101928535
213896_x_at	0.00234	7.2e-05	-0.60695	FAM149B1	family with sequence similarity 149 member B1
225227_at	0.00234	7.2e-05	0.555708	SKIL	SKI-like proto-oncogene
225439_at	0.00235	7.23e-05	0.622873	NUDCD1	NudC domain containing 1
200874_s_at	0.00235	7.23e-05	-0.471155	MIR1292///SNORD110///SNORD86///SNORD57///NOP56	microRNA 1292///small nucleolar RNA, C/D box 110///small nucleolar RNA, C/D box 86///small nucleolar RNA, C/D box 57///NOP56 ribonucleoprotein
229779_at	0.00235	7.24e-05	1.07234	COL4A4	collagen type IV alpha 4 chain
233538_s_at	0.00236	7.28e-05	2.16706	CYBB	cytochrome b-245 beta chain
202627_s_at	0.00236	7.3e-05	1.7856	SERPINE1	serpin family E member 1
205405_at	0.00236	7.3e-05	-1.06016	SEMA5A	semaphorin 5A
220239_at	0.00236	7.32e-05	-0.798798	KLHL7	kelch like family member 7
241475_at	0.00236	7.32e-05	1.31904	BREA2	breast cancer estrogen-induced apoptosis 2
219469_at	0.00237	7.36e-05	-2.30129	DYNC2H1	dynein cytoplasmic 2 heavy chain 1
228365_at	0.00238	7.38e-05	0.48428	CPNE8	copine 8
203975_s_at	0.00238	7.41e-05	-0.390286	CHAF1A	chromatin assembly factor 1 subunit A
204547_at	0.00238	7.42e-05	-0.54682	RAB40B	RAB40B, member RAS oncogene family
222958_s_at	0.00238	7.42e-05	-1.02036	DEPDC1	DEP domain containing 1
223484_at	0.00238	7.43e-05	1.25825	C15orf48	chromosome 15 open reading frame 48
229513_at	0.00242	7.57e-05	-2.39995	STRBP	spermatid perinuclear RNA binding protein
218694_at	0.00242	7.59e-05	0.947285	ARMCX1	armadillo repeat containing, X-linked 1
1560819_a_at	0.00243	7.6e-05	0.889827	LINC00944	long intergenic non-protein coding RNA 944
209911_x_at	0.00243	7.62e-05	1.14764	HIST1H2BD	histone cluster 1, H2bd
1566437_at	0.00243	7.62e-05	1.10453	LOC283475	uncharacterized LOC283475
229390_at	0.00244	7.67e-05	0.961875	FAM26F	family with sequence similarity 26 member F
229138_at	0.00245	7.68e-05	0.448119	PARP11	poly(ADP-ribose) polymerase family member 11
229763_at	0.00245	7.71e-05	1.68012	FOXP4	forkhead box P4
213311_s_at	0.00246	7.73e-05	-0.490592	TCF25	transcription factor 25
223913_s_at	0.00246	7.75e-05	1.32701	MIR7-3HG	MIR7-3 host gene
205244_s_at	0.00247	7.78e-05	0.963948	SLC13A3	solute carrier family 13 member 3
225414_at	0.00247	7.8e-05	1.26443	RNF149	ring finger protein 149
231068_at	0.00247	7.81e-05	-0.954399	SLC47A2	solute carrier family 47 member 2
204420_at	0.00248	7.81e-05	2.03589	FOSL1	FOS like 1, AP-1 transcription factor subunit
204226_at	0.00248	7.83e-05	-0.634289	STAU2	staufen double-stranded RNA binding protein 2
219063_at	0.00248	7.86e-05	-0.72405	C1orf35	chromosome 1 open reading frame 35
214464_at	0.00248	7.87e-05	-1.0366	CDC42BPA	CDC42 binding protein kinase alpha
208805_at	0.00248	7.88e-05	0.742599	KIAA0391///PSMA6	KIAA0391///proteasome subunit alpha 6
226097_at	0.00248	7.89e-05	0.680146	FNDC5	fibronectin type III domain containing 5
209038_s_at	0.00248	7.89e-05	1.01924	EHD1	EH domain containing 1
201728_s_at	0.00248	7.9e-05	-0.863985	KIAA0100	KIAA0100
217513_at	0.00248	7.9e-05	2.93044	MILR1	mast cell immunoglobulin like receptor 1
212117_at	0.00249	7.92e-05	-0.541397	RHOQ	ras homolog family member Q
229837_s_at	0.00249	7.94e-05	1.46897	KCTD5	potassium channel tetramerization domain containing 5
224856_at	0.00251	8e-05	0.606997	FKBP5	FK506 binding protein 5
224143_at	0.00251	8.01e-05	2.14376	TTTY8B///TTTY8	testis-specific transcript, Y-linked 8B (non-protein coding)///testis-specific transcript, Y-linked 8 (non-protein coding)
221979_at	0.00251	8.03e-05	-0.681564	TOPORS-AS1	TOPORS antisense RNA 1
234801_s_at	0.00252	8.07e-05	-0.563003	ACSS1	acyl-CoA synthetase short-chain family member 1
206685_at	0.00252	8.07e-05	1.54135	HCG4	HLA complex group 4 (non-protein coding)
211208_s_at	0.00253	8.1e-05	-0.545431	CASK	calcium/calmodulin dependent serine protein kinase
237219_at	0.00253	8.1e-05	2.92113	LOC101928259	uncharacterized LOC101928259
1568680_s_at	0.00253	8.11e-05	-0.787058	YTHDC2	YTH domain containing 2
238890_at	0.00253	8.12e-05	-1.73126	BRWD1	bromodomain and WD repeat domain containing 1
227180_at	0.00253	8.14e-05	2.48732	ELOVL7	ELOVL fatty acid elongase 7
216521_s_at	0.00255	8.2e-05	-0.752533	BRCC3	BRCA1/BRCA2-containing complex subunit 3
208206_s_at	0.00255	8.21e-05	1.38799	RASGRP2	RAS guanyl releasing protein 2
202870_s_at	0.00255	8.22e-05	-1.13827	CDC20	cell division cycle 20
240387_at	0.00255	8.23e-05	1.73865	UBASH3B	ubiquitin associated and SH3 domain containing B
219126_at	0.00256	8.24e-05	-0.861786	PHF10	PHD finger protein 10
211340_s_at	0.00256	8.27e-05	-0.868149	MIR6756///MCAM	microRNA 6756///melanoma cell adhesion molecule
200812_at	0.00256	8.28e-05	-0.574922	CCT7	chaperonin containing TCP1 subunit 7
230452_at	0.00257	8.32e-05	-0.750303	LOC101930279///FLJ42351	serine/arginine repetitive matrix protein 3-like///uncharacterized LOC400999
224399_at	0.00257	8.34e-05	1.56195	PDCD1LG2	programmed cell death 1 ligand 2
241953_at	0.00258	8.35e-05	-1.04091	LINC01198///KRTAP21-1	long intergenic non-protein coding RNA 1198///keratin associated protein 21-1
224505_s_at	0.00258	8.38e-05	2.1303	PLCD4	phospholipase C delta 4
209475_at	0.00258	8.38e-05	1.04438	MIR6125///USP15	microRNA 6125///ubiquitin specific peptidase 15
224783_at	0.00259	8.41e-05	0.95926	UBALD2	UBA like domain containing 2
231897_at	0.00259	8.43e-05	-0.328109	PTGR1	prostaglandin reductase 1
220540_at	0.0026	8.45e-05	1.29706	KCNK15	potassium two pore domain channel subfamily K member 15
233499_at	0.0026	8.47e-05	2.22475	LRRC7	leucine rich repeat containing 7
217848_s_at	0.00261	8.52e-05	0.579179	PPA1	pyrophosphatase (inorganic) 1
209793_at	0.00265	8.64e-05	1.67979	GRIA1	glutamate ionotropic receptor AMPA type subunit 1
209354_at	0.00265	8.65e-05	0.481103	TNFRSF14	TNF receptor superfamily member 14
210798_x_at	0.00265	8.68e-05	-1.01653	MASP2	mannan binding lectin serine peptidase 2
1555191_a_at	0.00266	8.71e-05	1.49203	FHL5	four and a half LIM domains 5
214557_at	0.00267	8.73e-05	-0.581078	PTTG2	pituitary tumor-transforming 2
238847_at	0.00267	8.74e-05	-1.12582	HOXD10	homeobox D10
205639_at	0.00267	8.75e-05	1.17071	AOAH	acyloxyacyl hydrolase
203423_at	0.00267	8.76e-05	-0.495527	RBP1	retinol binding protein 1
226649_at	0.00268	8.8e-05	-1.42552	PANK1	pantothenate kinase 1
219579_at	0.00268	8.81e-05	1.06341	RAB3IL1	RAB3A interacting protein like 1
214659_x_at	0.00268	8.82e-05	-0.76279	YLPM1	YLP motif containing 1
225650_at	0.00268	8.82e-05	-0.738736	SAMD1	sterile alpha motif domain containing 1
215379_x_at	0.00269	8.88e-05	-0.989541	IGLV1-44	immunoglobulin lambda variable 1-44
213974_at	0.00269	8.88e-05	1.90457	ADAMTSL3	ADAMTS like 3
227311_at	0.0027	8.91e-05	3.31529	SNX25	sorting nexin 25
236361_at	0.0027	8.93e-05	0.880223	GALNT15	polypeptide N-acetylgalactosaminyltransferase 15
231335_at	0.0027	8.94e-05	1.54882	MS4A6E	membrane spanning 4-domains A6E
211962_s_at	0.0027	8.94e-05	0.430001	ZFP36L1	ZFP36 ring finger protein like 1
222608_s_at	0.0027	8.95e-05	-1.02112	ANLN	anillin actin binding protein
203507_at	0.0027	8.95e-05	3.26916	LOC101928634///SNORA67///CD68	uncharacterized LOC101928634///small nucleolar RNA, H/ACA box 67///CD68 molecule
228450_at	0.0027	8.95e-05	0.795621	PLEKHA7	pleckstrin homology domain containing A7
224496_s_at	0.0027	8.97e-05	-2.0373	TMEM107	transmembrane protein 107
213216_at	0.0027	8.97e-05	-0.881515	OTUD3	OTU deubiquitinase 3
1562695_at	0.0027	8.98e-05	1.05279	FOXN4	forkhead box N4
208626_s_at	0.00271	9.02e-05	-1.17032	VAT1	vesicle amine transport 1
203089_s_at	0.00271	9.05e-05	-0.963006	HTRA2	HtrA serine peptidase 2
224414_s_at	0.00271	9.05e-05	0.938807	CARD6	caspase recruitment domain family member 6
212216_at	0.00271	9.06e-05	-0.834154	PREPL	prolyl endopeptidase-like
201504_s_at	0.00271	9.06e-05	-0.480208	TSN	translin
225466_at	0.00274	9.16e-05	1.54253	PATL1	PAT1 homolog 1, processing body mRNA decay factor
201803_at	0.00274	9.16e-05	-0.673705	POLR2B	RNA polymerase II subunit B
212628_at	0.00274	9.19e-05	0.494126	PKN2	protein kinase N2
1564642_at	0.00274	9.2e-05	0.926676	RUNX1T1	RUNX1 translocation partner 1
232594_at	0.00275	9.22e-05	-0.43928	HSBP1L1	heat shock factor binding protein 1 like 1
235689_at	0.00276	9.26e-05	-0.648723	MTFMT	mitochondrial methionyl-tRNA formyltransferase
219729_at	0.00276	9.27e-05	1.42087	PRRX2	paired related homeobox 2
233177_s_at	0.00276	9.28e-05	0.613277	PNKD	paroxysmal nonkinesigenic dyskinesia
203480_s_at	0.00276	9.29e-05	0.402333	OTUD4	OTU deubiquitinase 4
230195_at	0.00276	9.32e-05	1.66238	LINC01405	long intergenic non-protein coding RNA 1405
220576_at	0.00277	9.35e-05	1.65301	PGAP1	post-GPI attachment to proteins 1
223946_at	0.00278	9.38e-05	-1.1768	MED23	mediator complex subunit 23
229160_at	0.00278	9.38e-05	-2.00103	MUM1L1	MUM1 like 1
210147_at	0.00279	9.43e-05	2.76055	ART3	ADP-ribosyltransferase 3
201939_at	0.00279	9.44e-05	0.772472	PLK2	polo like kinase 2
203803_at	0.00279	9.47e-05	-1.24228	PCYOX1	prenylcysteine oxidase 1
223158_s_at	0.00279	9.47e-05	-0.521784	NEK6	NIMA related kinase 6
214472_at	0.00281	9.55e-05	3.35532	HIST1H3F///HIST1H3B///HIST1H3H///HIST1H3J///HIST1H3G///HIST1H3I///HIST1H3E///HIST1H3C///HIST1H3D///HIST1H3A///HIST1H2AD	histone cluster 1, H3f///histone cluster 1, H3b///histone cluster 1, H3h///histone cluster 1, H3j///histone cluster 1, H3g///histone cluster 1, H3i///histone cluster 1, H3e///histone cluster 1, H3c///histone cluster 1, H3d///histone cluster 1, H3a///histone cluster 1, H2ad
208209_s_at	0.00282	9.59e-05	1.33066	C4BPB	complement component 4 binding protein beta
202317_s_at	0.00282	9.6e-05	-1.01482	UBE4B	ubiquitination factor E4B
206856_at	0.00282	9.6e-05	1.98623	LILRB5	leukocyte immunoglobulin like receptor B5
216543_at	0.00282	9.61e-05	7.724	GS1-600G8.3	unknown transcript
212418_at	0.00282	9.62e-05	0.64043	ELF1	E74 like ETS transcription factor 1
210834_s_at	0.00282	9.63e-05	-0.779083	PTGER3	prostaglandin E receptor 3
242214_at	0.00282	9.66e-05	-0.593648	RPS27A	ribosomal protein S27a
235282_at	0.00282	9.67e-05	-0.668558	LOC102724532///SP2-AS1	uncharacterized LOC102724532///SP2 antisense RNA 1
226160_at	0.00283	9.71e-05	0.708714	H6PD	hexose-6-phosphate dehydrogenase/glucose 1-dehydrogenase
201185_at	0.00283	9.72e-05	-0.69827	HTRA1	HtrA serine peptidase 1
236798_at	0.00284	9.75e-05	-0.824475	LINC00888	long intergenic non-protein coding RNA 888
243222_at	0.00284	9.75e-05	0.732328	ALPK1	alpha kinase 1
223167_s_at	0.00284	9.75e-05	1.06998	USP25	ubiquitin specific peptidase 25
236193_at	0.00285	9.81e-05	1.59413	HIST1H2BC	histone cluster 1, H2bc
238100_at	0.00286	9.83e-05	1.26272	AAK1	AP2 associated kinase 1
223373_s_at	0.00286	9.85e-05	-0.637051	PLA2G12A	phospholipase A2 group XIIA
224981_at	0.00286	9.85e-05	0.844623	TMEM219	transmembrane protein 219
1559237_a_at	0.00287	9.87e-05	1.9669	HHIPL1	HHIP like 1
207982_at	0.00288	9.94e-05	1.06218	HIST1H1T	histone cluster 1, H1t
208370_s_at	0.00288	9.94e-05	1.58358	RCAN1	regulator of calcineurin 1
201700_at	0.00288	9.96e-05	0.653814	CCND3	cyclin D3
217979_at	0.00289	9.99e-05	0.530147	TSPAN13	tetraspanin 13
209785_s_at	0.00289	0.0001	1.47776	PLA2G4C	phospholipase A2 group IVC
1552787_at	0.0029	0.000101	1.54334	HELB	DNA helicase B
227624_at	0.00291	0.000101	0.810535	TET2	tet methylcytosine dioxygenase 2
201529_s_at	0.00291	0.000101	-0.558537	RPA1	replication protein A1
206175_x_at	0.00291	0.000101	0.607115	ZNF222	zinc finger protein 222
220786_s_at	0.00291	0.000101	0.908325	SLC38A4	solute carrier family 38 member 4
231511_at	0.00291	0.000101	1.57759	FRAS1	Fraser extracellular matrix complex subunit 1
1555132_at	0.00292	0.000102	1.804	LOC101928787	uncharacterized LOC101928787
217192_s_at	0.00293	0.000102	1.18397	PRDM1	PR/SET domain 1
220438_at	0.00293	0.000102	1.05642	QPCTL	glutaminyl-peptide cyclotransferase like
227347_x_at	0.00293	0.000102	1.9203	HES4	hes family bHLH transcription factor 4
234633_at	0.00294	0.000103	3.05586	KRTAP4-11	keratin associated protein 4-11
227556_at	0.00295	0.000103	0.65895	NME7	NME/NM23 family member 7
226006_at	0.00295	0.000103	-0.544322	PET100	PET100 homolog
206765_at	0.00296	0.000103	0.470196	KCNJ2	potassium voltage-gated channel subfamily J member 2
239736_at	0.00296	0.000104	1.46223	LINC01214	long intergenic non-protein coding RNA 1214
225765_at	0.00296	0.000104	0.540724	TNPO1	transportin 1
211955_at	0.00296	0.000104	-1.21953	IPO5	importin 5
222008_at	0.00296	0.000104	1.31019	COL9A1	collagen type IX alpha 1 chain
218112_at	0.00296	0.000104	-0.668115	MRPS34	mitochondrial ribosomal protein S34
225574_at	0.00297	0.000104	-0.489902	RWDD4	RWD domain containing 4
201804_x_at	0.00297	0.000104	-0.491168	TBCB	tubulin folding cofactor B
204584_at	0.00297	0.000104	1.07274	L1CAM	L1 cell adhesion molecule
221206_at	0.00297	0.000104	-0.587354	PMS2CL///PMS2	PMS2 C-terminal like pseudogene///PMS1 homolog 2, mismatch repair system component
206537_at	0.00297	0.000104	1.00472	XIAP	X-linked inhibitor of apoptosis
1554945_x_at	0.00297	0.000104	1.15277	VIL1	villin 1
221194_s_at	0.00297	0.000105	-0.598822	TBC1D3P1-DHX40P1///RNFT1	TBC1D3P1-DHX40P1 readthrough, transcribed pseudogene///ring finger protein, transmembrane 1
1555620_a_at	0.00297	0.000105	0.685885	PTGIR	prostaglandin I2 (prostacyclin) receptor (IP)
218985_at	0.00297	0.000105	-1.12632	SLC2A8	solute carrier family 2 member 8
228266_s_at	0.00298	0.000105	-0.602838	HDGFRP3	hepatoma-derived growth factor, related protein 3
1554459_s_at	0.00298	0.000105	-0.778534	CFHR3	complement factor H related 3
222895_s_at	0.00298	0.000105	-1.08515	BCL11B	B-cell CLL/lymphoma 11B
226125_at	0.00298	0.000105	-0.860844	LOC100288152	uncharacterized LOC100288152
218343_s_at	0.00298	0.000106	-0.47576	GTF3C3	general transcription factor IIIC subunit 3
227910_at	0.00299	0.000106	-0.858944	XPNPEP3	X-prolyl aminopeptidase 3
212484_at	0.00299	0.000106	-0.573754	FAM89B	family with sequence similarity 89 member B
236843_at	0.00299	0.000106	0.55705	NOX4	NADPH oxidase 4
213670_x_at	0.003	0.000107	0.656229	NSUN5P1	NOP2/Sun RNA methyltransferase family member 5 pseudogene 1
233763_at	0.00301	0.000107	0.848246	LYRM2	LYR motif containing 2
241945_at	0.00302	0.000107	2.27725	LOC101929681	uncharacterized LOC101929681
232138_at	0.00303	0.000108	0.704134	MBNL2	muscleblind like splicing regulator 2
224485_s_at	0.00303	0.000108	0.858701	SLC30A2	solute carrier family 30 member 2
223705_s_at	0.00303	0.000108	0.680421	GPBP1	GC-rich promoter binding protein 1
207306_at	0.00303	0.000108	11.3776	TCF15	transcription factor 15 (basic helix-loop-helix)
208583_x_at	0.00303	0.000108	1.35253	HIST1H2AJ	histone cluster 1, H2aj
1555246_a_at	0.00303	0.000108	1.71659	SCN1A	sodium voltage-gated channel alpha subunit 1
229363_at	0.00303	0.000108	-0.863763	LINC00920	long intergenic non-protein coding RNA 920
219566_at	0.00303	0.000108	0.91504	PLEKHF1	pleckstrin homology and FYVE domain containing 1
1554095_at	0.00304	0.000109	1.03649	RBM33	RNA binding motif protein 33
204240_s_at	0.00304	0.000109	-0.86224	SMC2	structural maintenance of chromosomes 2
222799_at	0.00304	0.000109	-0.926376	WDR91	WD repeat domain 91
65588_at	0.00305	0.000109	-0.445139	SNHG17	small nucleolar RNA host gene 17
226012_at	0.00306	0.00011	-0.623872	ANKRD11	ankyrin repeat domain 11
232899_at	0.00306	0.00011	-1.36506	LOC101929177	uncharacterized LOC101929177
201999_s_at	0.00306	0.00011	0.412933	DYNLT1	dynein light chain Tctex-type 1
214649_s_at	0.00306	0.00011	-0.599634	MTMR2	myotubularin related protein 2
212245_at	0.00306	0.00011	0.743474	MCFD2	multiple coagulation factor deficiency 2
200956_s_at	0.00306	0.00011	-1.12215	SSRP1	structure specific recognition protein 1
1559399_s_at	0.00307	0.000111	-0.492191	ZCCHC10	zinc finger CCHC-type containing 10
218776_s_at	0.00309	0.000112	1.37013	TMEM62	transmembrane protein 62
225017_at	0.00309	0.000112	-0.748744	CCDC14	coiled-coil domain containing 14
225385_s_at	0.00309	0.000112	0.468575	HNRNPLL	heterogeneous nuclear ribonucleoprotein L like
221555_x_at	0.0031	0.000112	-0.891676	CDC14B	cell division cycle 14B
206059_at	0.00311	0.000113	-0.651456	ZNF91	zinc finger protein 91
209896_s_at	0.00312	0.000113	-0.441134	PTPN11	protein tyrosine phosphatase, non-receptor type 11
214109_at	0.00313	0.000113	-1.47871	LRBA	LPS responsive beige-like anchor protein
223560_s_at	0.00313	0.000114	-0.521627	NDUFAF7	NADH:ubiquinone oxidoreductase complex assembly factor 7
240951_at	0.00314	0.000114	1.25555	RORA	RAR related orphan receptor A
217907_at	0.00314	0.000114	-0.464882	MRPL18	mitochondrial ribosomal protein L18
242766_at	0.00317	0.000115	1.66351	LOC105377134	uncharacterized LOC105377134
209559_at	0.00318	0.000115	-0.743675	HIP1R	huntingtin interacting protein 1 related
216733_s_at	0.00318	0.000116	-1.19102	GATM	glycine amidinotransferase
1557170_at	0.00318	0.000116	0.606781	NEK8	NIMA related kinase 8
241078_at	0.00319	0.000116	2.8327	SLC35E4	solute carrier family 35 member E4
220815_at	0.00319	0.000116	1.01543	CTNNA3	catenin alpha 3
204887_s_at	0.0032	0.000117	-1.10512	PLK4	polo like kinase 4
205312_at	0.00321	0.000118	1.81176	SPI1	Spi-1 proto-oncogene
203467_at	0.00322	0.000118	-0.860935	PMM1	phosphomannomutase 1
218271_s_at	0.00322	0.000118	-0.382172	PARL	presenilin associated rhomboid like
228773_at	0.00322	0.000118	-0.853278	LOC100506100	uncharacterized LOC100506100
208891_at	0.00323	0.000118	1.40919	DUSP6	dual specificity phosphatase 6
203725_at	0.00323	0.000119	0.590731	GADD45A	growth arrest and DNA damage inducible alpha
209878_s_at	0.00324	0.000119	0.726937	RELA	RELA proto-oncogene, NF-kB subunit
1555049_at	0.00324	0.000119	1.67547	TSPEAR	thrombospondin type laminin G domain and EAR repeats
1569909_at	0.00325	0.00012	0.836442	KRT79	keratin 79
1555832_s_at	0.00325	0.00012	1.35693	KLF6	Kruppel like factor 6
1555509_a_at	0.00326	0.00012	1.44212	SLC25A41	solute carrier family 25 member 41
226745_at	0.00327	0.00012	0.392963	CYP4V2	cytochrome P450 family 4 subfamily V member 2
217846_at	0.00328	0.000121	-1.15049	MIR6890///QARS	microRNA 6890///glutaminyl-tRNA synthetase
1562653_at	0.00328	0.000121	1.14073	LOC101929413	uncharacterized LOC101929413
219678_x_at	0.00328	0.000121	1.08021	DCLRE1C	DNA cross-link repair 1C
231118_at	0.00328	0.000121	-0.62662	ANKRD35	ankyrin repeat domain 35
222038_s_at	0.00329	0.000122	0.653131	UTP18	UTP18, small subunit processome component
202279_at	0.00329	0.000122	-0.652934	C14orf2	chromosome 14 open reading frame 2
203002_at	0.00329	0.000122	0.947537	AMOTL2	angiomotin like 2
201051_at	0.00329	0.000122	-0.475976	ANP32A	acidic nuclear phosphoprotein 32 family member A
223312_at	0.00331	0.000123	-1.70253	PRADC1	protease associated domain containing 1
219796_s_at	0.00331	0.000123	1.26665	CDHR5	cadherin related family member 5
238637_at	0.00331	0.000123	-0.871999	NUP37	nucleoporin 37
210313_at	0.00331	0.000123	1.36695	LILRA4	leukocyte immunoglobulin like receptor A4
226897_s_at	0.00331	0.000123	-0.3791	ZC3H7A	zinc finger CCCH-type containing 7A
1565000_a_at	0.00332	0.000124	0.89206	TCP11L2	t-complex 11 like 2
223825_at	0.00333	0.000124	-0.633924	RIC1	RIC1 homolog, RAB6A GEF complex partner 1
225572_at	0.00334	0.000124	0.4944	CREB1	cAMP responsive element binding protein 1
206254_at	0.00334	0.000124	0.802233	EGF	epidermal growth factor
1567591_at	0.00334	0.000125	0.797446	METTL15	methyltransferase like 15
211730_s_at	0.00335	0.000125	-0.774416	POLR2L	RNA polymerase II subunit L
201020_at	0.00335	0.000125	-0.446028	YWHAH	tyrosine 3-monooxygenase/tryptophan 5-monooxygenase activation protein eta
225677_at	0.00335	0.000125	0.636965	BCAP29	B-cell receptor-associated protein 29
227839_at	0.00335	0.000125	0.445302	MBD5	methyl-CpG binding domain protein 5
1556155_at	0.00335	0.000125	0.727424	GPR37L1	G protein-coupled receptor 37 like 1
229123_at	0.00335	0.000125	0.621537	ZNF224	zinc finger protein 224
222016_s_at	0.00335	0.000125	0.877237	ZSCAN31	zinc finger and SCAN domain containing 31
217762_s_at	0.00336	0.000126	0.748934	RAB31	RAB31, member RAS oncogene family
210887_s_at	0.00337	0.000126	1.66069	EVC	EvC ciliary complex subunit 1
235543_at	0.00337	0.000126	1.16673	LOC102723779	uncharacterized LOC102723779
238424_at	0.00337	0.000127	-0.546504	ADAL	adenosine deaminase like
220780_at	0.00338	0.000127	-1.00448	PLA2G3	phospholipase A2 group III
44120_at	0.00338	0.000127	-0.668931	ADCK2	aarF domain containing kinase 2
1553938_a_at	0.00339	0.000128	2.61027	STK32A	serine/threonine kinase 32A
217234_s_at	0.00339	0.000128	-0.494058	EZR	ezrin
227856_at	0.00339	0.000128	0.934594	C4orf32	chromosome 4 open reading frame 32
233002_at	0.00339	0.000128	-1.00194	PPP4R4	protein phosphatase 4 regulatory subunit 4
221841_s_at	0.0034	0.000128	0.779714	KLF4	Kruppel like factor 4
226122_at	0.0034	0.000128	0.433261	PLEKHG1	pleckstrin homology and RhoGEF domain containing G1
201578_at	0.0034	0.000129	1.0704	PODXL	podocalyxin like
203755_at	0.00341	0.000129	-1.11156	BUB1B	BUB1 mitotic checkpoint serine/threonine kinase B
1554589_at	0.00341	0.000129	1.44729	LENG9	leukocyte receptor cluster member 9
226845_s_at	0.00341	0.000129	-0.472917	COPS9	COP9 signalosome subunit 9
226435_at	0.00342	0.000129	-1.17586	PAPLN	papilin, proteoglycan like sulfated glycoprotein
234685_x_at	0.00342	0.00013	1.46343	KRTAP4-9	keratin associated protein 4-9
203739_at	0.00342	0.00013	0.569176	ZNF217	zinc finger protein 217
217892_s_at	0.00342	0.00013	0.570086	LIMA1	LIM domain and actin binding 1
211249_at	0.00342	0.00013	-0.876303	GPR68	G protein-coupled receptor 68
210852_s_at	0.00342	0.00013	-0.843818	AASS	aminoadipate-semialdehyde synthase
213223_at	0.00342	0.00013	-0.494517	MIR6805///RPL28	microRNA 6805///ribosomal protein L28
228081_at	0.00342	0.00013	-0.693892	CCNG2	cyclin G2
207322_at	0.00343	0.00013	0.636439	ITSN1	intersectin 1
223377_x_at	0.00343	0.000131	-0.899903	CISH	cytokine inducible SH2 containing protein
218378_s_at	0.00343	0.000131	0.82992	LOC100630923///LOC100289561///PRKRIP1	LOC100289561-PRKRIP1 readthrough///uncharacterized LOC100289561///PRKR interacting protein 1 (IL11 inducible)
239773_at	0.00344	0.000131	0.832388	LOC101927446///GTPBP10	uncharacterized LOC101927446///GTP binding protein 10
212195_at	0.00344	0.000131	0.620544	IL6ST	interleukin 6 signal transducer
224637_at	0.00344	0.000131	-0.570604	OST4	oligosaccharyltransferase complex subunit 4, non-catalytic
202125_s_at	0.00344	0.000131	-0.756087	TRAK2	trafficking kinesin protein 2
208712_at	0.00345	0.000132	0.702625	CCND1	cyclin D1
201178_at	0.00345	0.000132	0.956647	FBXO7	F-box protein 7
228058_at	0.00345	0.000132	0.899758	ZG16B	zymogen granule protein 16B
212463_at	0.00345	0.000132	-1.37878	CD59	CD59 molecule
228325_at	0.00345	0.000132	1.2806	SPIDR	scaffolding protein involved in DNA repair
219601_s_at	0.00345	0.000132	0.905942	C10orf12	chromosome 10 open reading frame 12
212347_x_at	0.00346	0.000133	-0.684669	MIR4800///MXD4	microRNA 4800///MAX dimerization protein 4
207272_at	0.00347	0.000133	7.61223	ZNF80	zinc finger protein 80
1564168_a_at	0.00347	0.000133	5.12106	LOC93444	uncharacterized LOC93444
220056_at	0.00347	0.000134	2.04617	IL22RA1	interleukin 22 receptor subunit alpha 1
228014_at	0.00347	0.000134	-0.636326	PTRH1	peptidyl-tRNA hydrolase 1 homolog
214869_x_at	0.00348	0.000134	-0.652883	GAPVD1	GTPase activating protein and VPS9 domains 1
225372_at	0.00348	0.000134	0.79297	C10orf54	chromosome 10 open reading frame 54
216955_at	0.00348	0.000134	0.896054	TAF1	TATA-box binding protein associated factor 1
218349_s_at	0.00348	0.000134	-0.706044	ZWILCH	zwilch kinetochore protein
217504_at	0.00348	0.000134	2.37307	ABCA6	ATP binding cassette subfamily A member 6
200910_at	0.00348	0.000134	-0.662992	LOC101927137///CCT3	uncharacterized LOC101927137///chaperonin containing TCP1 subunit 3
204218_at	0.0035	0.000136	-0.850665	ANAPC15	anaphase promoting complex subunit 15
1568882_at	0.0035	0.000136	1.26514	LRTOMT	leucine rich transmembrane and O-methyltransferase domain containing
209024_s_at	0.0035	0.000136	-0.459899	SYNCRIP	synaptotagmin binding cytoplasmic RNA interacting protein
201433_s_at	0.00352	0.000136	-0.668385	PTDSS1	phosphatidylserine synthase 1
223218_s_at	0.00352	0.000137	0.71836	NFKBIZ	NFKB inhibitor zeta
218959_at	0.00352	0.000137	0.693711	HOXC10	homeobox C10
219531_at	0.00352	0.000137	0.819566	CEP72	centrosomal protein 72
50400_at	0.00353	0.000137	0.846983	PAOX	polyamine oxidase (exo-N4-amino)
216247_at	0.00353	0.000137	-1.61403	SNORD54///RPS20	small nucleolar RNA, C/D box 54///ribosomal protein S20
1559728_at	0.00354	0.000138	2.21343	ZBTB40	zinc finger and BTB domain containing 40
225315_at	0.00354	0.000138	-0.680132	MRPL21	mitochondrial ribosomal protein L21
217863_at	0.00354	0.000138	0.456043	PIAS1	protein inhibitor of activated STAT 1
200082_s_at	0.00354	0.000138	-0.511565	RPS7	ribosomal protein S7
201182_s_at	0.00354	0.000138	-0.730505	CHD4	chromodomain helicase DNA binding protein 4
33760_at	0.00354	0.000138	0.582507	PEX14	peroxisomal biogenesis factor 14
228486_at	0.00355	0.000139	1.47058	SLC44A1	solute carrier family 44 member 1
1558685_a_at	0.00355	0.000139	-1.50389	CH17-340M24.3	uncharacterized protein BC009467
221327_s_at	0.00355	0.000139	1.44261	OPN1MW3///OPN1MW2///OPN1LW///OPN1MW	opsin 1 (cone pigments), medium-wave-sensitive 3///opsin 1 (cone pigments), medium-wave-sensitive 2///opsin 1 (cone pigments), long-wave-sensitive///opsin 1 (cone pigments), medium-wave-sensitive
205184_at	0.00355	0.000139	-0.701898	GNG4	G protein subunit gamma 4
229174_at	0.00356	0.00014	0.871239	C3orf38	chromosome 3 open reading frame 38
208489_at	0.00356	0.00014	1.19169	GJA8	gap junction protein alpha 8
224954_at	0.00357	0.00014	-0.832995	MIR6778///SHMT1	microRNA 6778///serine hydroxymethyltransferase 1
1562274_at	0.00357	0.00014	1.63531	LOC101928446	uncharacterized LOC101928446
211740_at	0.00357	0.00014	0.62903	ICA1	islet cell autoantigen 1
204351_at	0.00357	0.00014	0.755806	S100P	S100 calcium binding protein P
204284_at	0.00358	0.000141	-0.881884	PPP1R3C	protein phosphatase 1 regulatory subunit 3C
205226_at	0.00359	0.000141	3.02471	PDGFRL	platelet derived growth factor receptor like
235406_x_at	0.00359	0.000141	-0.90148	TMEM161B-AS1	TMEM161B antisense RNA 1
226064_s_at	0.00359	0.000141	-0.665748	DGAT2	diacylglycerol O-acyltransferase 2
208582_s_at	0.0036	0.000142	1.23381	DUX1///DUX3///DUX5	double homeobox 1///double homeobox 3///double homeobox 5
1552932_at	0.0036	0.000142	1.4958	NLRP6	NLR family pyrin domain containing 6
221386_at	0.0036	0.000142	1.16732	OR3A2	olfactory receptor family 3 subfamily A member 2
238693_at	0.0036	0.000142	0.447379	PHC3	polyhomeotic homolog 3
206023_at	0.0036	0.000142	-0.830081	NMU	neuromedin U
219646_at	0.0036	0.000142	-0.69359	DEF8	differentially expressed in FDCP 8 homolog
216977_x_at	0.00361	0.000143	-0.551721	SNRPA1	small nuclear ribonucleoprotein polypeptide A'
236595_at	0.00362	0.000143	2.32048	LOC101928152	uncharacterized LOC101928152
1557769_at	0.00362	0.000143	2.41978	CHN2	chimerin 2
243492_at	0.00362	0.000144	-0.53897	THEM4	thioesterase superfamily member 4
220064_at	0.00363	0.000144	2.68973	LOC100506124///TTC21B	uncharacterized LOC100506124///tetratricopeptide repeat domain 21B
242998_at	0.00363	0.000144	-1.34683	RDH12	retinol dehydrogenase 12 (all-trans/9-cis/11-cis)
204958_at	0.00365	0.000145	1.3187	PLK3	polo like kinase 3
220677_s_at	0.00366	0.000146	1.27672	ADAMTS8	ADAM metallopeptidase with thrombospondin type 1 motif 8
227996_at	0.00366	0.000146	-1.45091	FARP1	FERM, ARH/RhoGEF and pleckstrin domain protein 1
214004_s_at	0.00367	0.000146	-0.558932	VGLL4	vestigial like family member 4
232183_at	0.00367	0.000146	-0.554595	SERAC1	serine active site containing 1
205774_at	0.00367	0.000146	-0.97201	F12	coagulation factor XII
209710_at	0.00367	0.000146	2.02048	GATA2	GATA binding protein 2
203764_at	0.00367	0.000147	-0.981516	DLGAP5	DLG associated protein 5
201946_s_at	0.00367	0.000147	-0.77645	CCT2	chaperonin containing TCP1 subunit 2
227048_at	0.00367	0.000147	1.16448	LAMA1	laminin subunit alpha 1
1558557_at	0.00367	0.000147	0.687017	C16orf62	chromosome 16 open reading frame 62
1555529_at	0.00367	0.000147	0.973097	RNH1	ribonuclease/angiogenin inhibitor 1
208717_at	0.00367	0.000147	-0.580825	OXA1L	OXA1L, mitochondrial inner membrane protein
1553466_at	0.00368	0.000147	-0.915777	CFAP47	cilia and flagella associated protein 47
212845_at	0.00368	0.000148	0.758787	SAMD4A	sterile alpha motif domain containing 4A
217719_at	0.00368	0.000148	-1.40235	EIF3L	eukaryotic translation initiation factor 3 subunit L
1557338_x_at	0.00368	0.000148	-0.789212	SUCLG2-AS1	SUCLG2 antisense RNA 1 (head to head)
212242_at	0.00368	0.000148	-0.529145	TUBA4A	tubulin alpha 4a
223953_s_at	0.00368	0.000148	0.735984	ZBTB37	zinc finger and BTB domain containing 37
203191_at	0.00368	0.000148	8.45241	ABCB6	ATP binding cassette subfamily B member 6 (Langereis blood group)
202068_s_at	0.00369	0.000149	1.14721	LDLR	low density lipoprotein receptor
227500_at	0.0037	0.000149	-0.505254	FBXL18	F-box and leucine rich repeat protein 18
227981_at	0.0037	0.000149	-0.361289	CYB561D1	cytochrome b561 family member D1
211924_s_at	0.00371	0.000149	2.73765	PLAUR	plasminogen activator, urokinase receptor
204710_s_at	0.00371	0.00015	-0.479102	WIPI2	WD repeat domain, phosphoinositide interacting 2
208991_at	0.00372	0.00015	0.379822	STAT3	signal transducer and activator of transcription 3
243100_at	0.00374	0.000151	1.11873	NT5C1B-RDH14///NT5C1B	NT5C1B-RDH14 readthrough///5'-nucleotidase, cytosolic IB
209971_x_at	0.00374	0.000151	-0.414496	AIMP2	aminoacyl tRNA synthetase complex interacting multifunctional protein 2
217988_at	0.00375	0.000152	-1.27638	CCNB1IP1	cyclin B1 interacting protein 1
1568683_at	0.00375	0.000152	1.5187	SNAI3-AS1	SNAI3 antisense RNA 1
235614_at	0.00376	0.000152	6.86349	TMEM151A	transmembrane protein 151A
31837_at	0.00376	0.000152	0.420689	LMF2	lipase maturation factor 2
201010_s_at	0.00376	0.000152	0.482606	TXNIP	thioredoxin interacting protein
213700_s_at	0.00376	0.000153	0.727442	PKM	pyruvate kinase, muscle
221345_at	0.00376	0.000153	10.3356	FFAR2	free fatty acid receptor 2
242649_x_at	0.00376	0.000153	1.40951	HMGN2P46	high mobility group nucleosomal binding domain 2 pseudogene 46
201242_s_at	0.00377	0.000153	0.408755	ATP1B1	ATPase Na+/K+ transporting subunit beta 1
244085_at	0.00377	0.000153	6.56032	ZNF653	zinc finger protein 653
219401_at	0.00377	0.000154	-0.806159	XYLT2	xylosyltransferase 2
240284_x_at	0.00379	0.000154	-0.62095	LOC105369635	uncharacterized LOC105369635
1556292_s_at	0.00379	0.000154	1.00579	POM121L12	POM121 transmembrane nucleoporin like 12
213669_at	0.00379	0.000154	0.583244	FCHO1	FCH domain only 1
239413_at	0.00381	0.000156	-0.678156	CEP152	centrosomal protein 152
213225_at	0.00381	0.000156	0.66024	PPM1B	protein phosphatase, Mg2+/Mn2+ dependent 1B
202300_at	0.00381	0.000156	-0.424576	LAMTOR5	late endosomal/lysosomal adaptor, MAPK and MTOR activator 5
225670_at	0.00382	0.000156	-1.90787	FAM173B	family with sequence similarity 173 member B
211182_x_at	0.00382	0.000156	1.03053	LOC101928269///LOC100506403///RUNX1	uncharacterized LOC101928269///uncharacterized LOC100506403///runt related transcription factor 1
205369_x_at	0.00382	0.000156	-0.570246	DBT	dihydrolipoamide branched chain transacylase E2
201127_s_at	0.00382	0.000157	-0.346635	ACLY	ATP citrate lyase
223354_x_at	0.00383	0.000157	-0.509575	MFF	mitochondrial fission factor
229166_s_at	0.00383	0.000157	0.547564	GATAD2A	GATA zinc finger domain containing 2A
210827_s_at	0.00385	0.000158	0.517535	ELF3	E74 like ETS transcription factor 3
208941_s_at	0.00385	0.000158	-0.502938	SEPHS1	selenophosphate synthetase 1
237048_at	0.00387	0.000159	-0.818418	LOC105373383	uncharacterized LOC105373383
207052_at	0.00387	0.000159	0.926976	HAVCR1	hepatitis A virus cellular receptor 1
208173_at	0.00387	0.000159	8.87105	IFNB1	interferon beta 1
214926_at	0.00387	0.000159	2.01668	SPTAN1	spectrin alpha, non-erythrocytic 1
1565848_at	0.00387	0.000159	1.00811	ZNF428	zinc finger protein 428
230480_at	0.00387	0.00016	1.11208	PIWIL4	piwi like RNA-mediated gene silencing 4
205921_s_at	0.00387	0.00016	1.28727	SLC6A6	solute carrier family 6 member 6
201764_at	0.00388	0.00016	-1.27271	TMEM106C	transmembrane protein 106C
204748_at	0.00388	0.00016	1.58367	PTGS2	prostaglandin-endoperoxide synthase 2
203272_s_at	0.00388	0.000161	-0.965668	TUSC2	tumor suppressor candidate 2
228699_at	0.00389	0.000161	1.82648	NRP2	neuropilin 2
238831_at	0.00389	0.000161	-1.21425	TMEM33	transmembrane protein 33
212867_at	0.00389	0.000161	0.832925	NCOA2	nuclear receptor coactivator 2
1559638_at	0.00389	0.000161	0.766154	PIK3CD-AS1	PIK3CD antisense RNA 1
1567058_at	0.00389	0.000161	1.14362	OR8G2	olfactory receptor family 8 subfamily G member 2
1559682_at	0.00389	0.000161	0.682419	TRIM16L	tripartite motif containing 16-like
201853_s_at	0.00389	0.000162	1.38527	CDC25B	cell division cycle 25B
208544_at	0.0039	0.000162	1.37707	ADRA2B	adrenoceptor alpha 2B
209300_s_at	0.0039	0.000162	0.884823	NECAP1	NECAP endocytosis associated 1
205847_at	0.0039	0.000162	1.06833	PRSS22	protease, serine 22
238476_at	0.00391	0.000163	0.484776	CREBRF	CREB3 regulatory factor
224179_s_at	0.00391	0.000163	1.97183	MIOX	myo-inositol oxygenase
209310_s_at	0.00392	0.000163	0.978744	CASP4	caspase 4
220279_at	0.00392	0.000163	3.53214	TRIM17	tripartite motif containing 17
1553159_at	0.00392	0.000164	-1.85934	DNAH11	dynein axonemal heavy chain 11
206952_at	0.00393	0.000164	0.873894	G6PC	glucose-6-phosphatase catalytic subunit
214442_s_at	0.00394	0.000164	-0.925779	PIAS2	protein inhibitor of activated STAT 2
212356_at	0.00394	0.000165	0.519856	KHNYN	KH and NYN domain containing
227115_at	0.00394	0.000165	-1.38372	LOC100506870///LOC283140	uncharacterized LOC100506870///uncharacterized LOC283140
1555210_at	0.00394	0.000165	1.37592	DTWD1	DTW domain containing 1
244052_at	0.00394	0.000165	-0.474938	CBR4	carbonyl reductase 4
209544_at	0.00395	0.000165	1.39174	RIPK2	receptor interacting serine/threonine kinase 2
209774_x_at	0.00396	0.000166	1.41594	CXCL2	C-X-C motif chemokine ligand 2
203524_s_at	0.00396	0.000166	-0.600892	MPST	mercaptopyruvate sulfurtransferase
228708_at	0.00396	0.000166	0.546405	RAB27B	RAB27B, member RAS oncogene family
225447_at	0.00399	0.000168	0.459646	GPD2	glycerol-3-phosphate dehydrogenase 2
239279_at	0.004	0.000168	1.35909	LOC730102	quinone oxidoreductase-like protein 2 pseudogene
228257_at	0.00402	0.000169	-0.472218	ANKRD52	ankyrin repeat domain 52
206026_s_at	0.00402	0.000169	4.79439	TNFAIP6	TNF alpha induced protein 6
201450_s_at	0.00402	0.00017	1.08736	TIA1	TIA1 cytotoxic granule-associated RNA binding protein
1568864_at	0.00403	0.00017	-0.736664	MZF1-AS1	MZF1 antisense RNA 1
207071_s_at	0.00403	0.000171	-3.98357	ACO1	aconitase 1
206771_at	0.00403	0.000171	7.73669	UPK3A	uroplakin 3A
221953_s_at	0.00404	0.000171	-0.969353	MMP24-AS1	MMP24 antisense RNA 1
235500_at	0.00404	0.000171	-1.11556	HNRNPC	heterogeneous nuclear ribonucleoprotein C (C1/C2)
204961_s_at	0.00404	0.000171	4.94405	NCF1C///NCF1B///NCF1	neutrophil cytosolic factor 1C pseudogene///neutrophil cytosolic factor 1B pseudogene///neutrophil cytosolic factor 1
236291_at	0.00404	0.000171	1.55337	RDH5	retinol dehydrogenase 5
212773_s_at	0.00404	0.000171	-0.464092	TOMM20	translocase of outer mitochondrial membrane 20
1552652_at	0.00405	0.000172	0.978956	HPS4	HPS4, biogenesis of lysosomal organelles complex 3 subunit 2
238602_at	0.00405	0.000172	-0.758752	DIS3L2	DIS3 like 3'-5' exoribonuclease 2
1552400_a_at	0.00405	0.000172	1.45989	TMEM266	transmembrane protein 266
218653_at	0.00406	0.000173	-0.599866	SLC25A15	solute carrier family 25 member 15
201704_at	0.00406	0.000173	0.950089	ENTPD6	ectonucleoside triphosphate diphosphohydrolase 6 (putative)
203542_s_at	0.00406	0.000173	-0.567975	KLF9	Kruppel like factor 9
221391_at	0.00406	0.000173	2.2103	TAS2R14	taste 2 receptor member 14
220603_s_at	0.00406	0.000173	0.646305	MCTP2	multiple C2 and transmembrane domain containing 2
232435_at	0.00406	0.000173	1.71937	ALG13	ALG13, UDP-N-acetylglucosaminyltransferase subunit
228367_at	0.00408	0.000174	1.38388	ALPK2	alpha kinase 2
228260_at	0.00408	0.000174	-0.603748	ELAVL2	ELAV like neuron-specific RNA binding protein 2
212244_at	0.00408	0.000174	0.446953	GCOM1///POLR2M	GRINL1A complex locus 1///RNA polymerase II subunit M
209019_s_at	0.00408	0.000175	-0.671449	PINK1	PTEN induced putative kinase 1
1556494_at	0.00408	0.000175	0.89948	LINC01365	long intergenic non-protein coding RNA 1365
212085_at	0.00408	0.000175	-1.01184	SLC25A6	solute carrier family 25 member 6
213537_at	0.00408	0.000175	0.682669	HLA-DPA1	major histocompatibility complex, class II, DP alpha 1
218611_at	0.00408	0.000175	0.705724	IER5	immediate early response 5
230464_at	0.00408	0.000175	-1.04612	S1PR5	sphingosine-1-phosphate receptor 5
225582_at	0.00408	0.000175	1.72976	ITPRIP	inositol 1,4,5-trisphosphate receptor interacting protein
242140_at	0.00409	0.000175	1.01623	ERVK3-1///ZNF8	endogenous retrovirus group K3 member 1///zinc finger protein 8
1552463_at	0.00409	0.000176	0.930732	SERPINB11	serpin family B member 11 (gene/pseudogene)
1556924_at	0.00409	0.000176	1.142	CFLAR-AS1	CFLAR antisense RNA 1
234949_at	0.00409	0.000176	1.38732	FRG1BP	FSHD region gene 1 family member B, pseudogene
221838_at	0.00409	0.000176	-0.525453	KLHL22	kelch like family member 22
213822_s_at	0.00409	0.000176	-1.00762	UBE3B	ubiquitin protein ligase E3B
213568_at	0.0041	0.000176	1.21328	OSR2	odd-skipped related transciption factor 2
209678_s_at	0.0041	0.000177	-0.436842	PRKCI	protein kinase C iota
233054_at	0.00412	0.000178	1.00431	CNOT2	CCR4-NOT transcription complex subunit 2
232753_at	0.00412	0.000178	0.466701	ZNF346	zinc finger protein 346
218540_at	0.00413	0.000178	1.30013	THTPA	thiamine triphosphatase
216685_s_at	0.00413	0.000178	-0.782486	MTAP	methylthioadenosine phosphorylase
240329_at	0.00413	0.000178	-0.74527	PTP4A1	protein tyrosine phosphatase type IVA, member 1
208988_at	0.00414	0.000179	0.380965	KDM2A	lysine demethylase 2A
1565674_at	0.00414	0.000179	2.17396	FCGR2C///FCGR2A	Fc fragment of IgG receptor IIc (gene/pseudogene)///Fc fragment of IgG receptor IIa
222290_at	0.00416	0.00018	0.532292	OR2A9P///OR2A20P	olfactory receptor family 2 subfamily A member 9 pseudogene///olfactory receptor family 2 subfamily A member 20 pseudogene
222160_at	0.00417	0.000181	1.0562	AKAP8L	A-kinase anchoring protein 8 like
225357_s_at	0.00417	0.000181	0.477108	INO80	INO80 complex subunit
232067_at	0.00418	0.000181	-0.887388	FAXC	failed axon connections homolog
208660_at	0.00418	0.000182	-0.498388	CS	citrate synthase
219659_at	0.00418	0.000182	0.949039	ATP8A2	ATPase phospholipid transporting 8A2
236600_at	0.00418	0.000182	0.804762	SPG20	spastic paraplegia 20 (Troyer syndrome)
215169_at	0.00418	0.000182	-1.25335	SLC35E2B///SLC35E2	solute carrier family 35 member E2B///solute carrier family 35 member E2
1558345_a_at	0.00419	0.000182	-1.59467	LOC439911	uncharacterized LOC439911
1553284_s_at	0.00419	0.000182	-0.679271	LMLN	leishmanolysin like peptidase
205922_at	0.00419	0.000182	0.60038	VNN2	vanin 2
235714_at	0.0042	0.000183	1.51361	GANC	glucosidase alpha, neutral C
201986_at	0.0042	0.000183	0.706164	MED13	mediator complex subunit 13
205729_at	0.0042	0.000183	0.987117	OSMR	oncostatin M receptor
221477_s_at	0.00421	0.000184	1.08307	LOC100129518///SOD2	uncharacterized LOC100129518///superoxide dismutase 2, mitochondrial
219791_s_at	0.00421	0.000184	-0.594394	HAND2-AS1	HAND2 antisense RNA 1 (head to head)
1555764_s_at	0.00422	0.000184	-0.903041	TIMM10	translocase of inner mitochondrial membrane 10 homolog (yeast)
243924_at	0.00423	0.000185	-1.0551	LINC00665	long intergenic non-protein coding RNA 665
217686_at	0.00423	0.000185	2.03359	PTPN1	protein tyrosine phosphatase, non-receptor type 1
209993_at	0.00423	0.000185	1.29445	ABCB1	ATP binding cassette subfamily B member 1
1556755_s_at	0.00423	0.000185	0.425699	MIR3150B///MIR3150A///LOC286149	microRNA 3150b///microRNA 3150a///uncharacterized LOC286149
201347_x_at	0.00423	0.000185	-0.477574	GRHPR	glyoxylate and hydroxypyruvate reductase
210178_x_at	0.00423	0.000185	-0.499136	SRSF10	serine and arginine rich splicing factor 10
204840_s_at	0.00424	0.000186	-0.671716	EEA1	early endosome antigen 1
201956_s_at	0.00425	0.000186	-1.05214	GNPAT	glyceronephosphate O-acyltransferase
1553732_s_at	0.00425	0.000186	-0.451411	CEP89	centrosomal protein 89
226756_at	0.00425	0.000187	1.22655	CCDC71L	coiled-coil domain containing 71-like
1559835_at	0.00426	0.000187	-0.730226	LINC01410	long intergenic non-protein coding RNA 1410
216212_s_at	0.00426	0.000187	-0.677037	MIR664B///SNORA56///DKC1	microRNA 664b///small nucleolar RNA, H/ACA box 56///dyskerin pseudouridine synthase 1
230154_at	0.00426	0.000187	-0.757079	WAC	WW domain containing adaptor with coiled-coil
214744_s_at	0.00426	0.000187	-1.03913	SNORA21///RPL23	small nucleolar RNA, H/ACA box 21///ribosomal protein L23
230626_at	0.00426	0.000188	-0.620488	TSPAN12	tetraspanin 12
218188_s_at	0.00426	0.000188	-0.663446	TIMM13	translocase of inner mitochondrial membrane 13
211527_x_at	0.00426	0.000188	1.47979	VEGFA	vascular endothelial growth factor A
203006_at	0.00427	0.000188	-0.446208	INPP5A	inositol polyphosphate-5-phosphatase A
211382_s_at	0.00428	0.000188	-0.467241	TACC2	transforming acidic coiled-coil containing protein 2
226873_at	0.00429	0.000189	0.585284	FAM63B	family with sequence similarity 63 member B
1569906_s_at	0.00429	0.000189	-0.554989	PHF20	PHD finger protein 20
230244_at	0.00429	0.000189	-1.82461	C2orf82	chromosome 2 open reading frame 82
202179_at	0.00429	0.00019	-0.850039	BLMH	bleomycin hydrolase
203270_at	0.00429	0.00019	-0.759487	DTYMK	deoxythymidylate kinase
211221_at	0.0043	0.00019	8.92482	TADA3	transcriptional adaptor 3
209726_at	0.0043	0.00019	-0.57934	CA11	carbonic anhydrase 11
225167_at	0.0043	0.00019	-0.645526	FRMD4A	FERM domain containing 4A
213067_at	0.0043	0.00019	-1.66498	MYH10	myosin, heavy chain 10, non-muscle
200728_at	0.0043	0.00019	-0.314959	ACTR2	ARP2 actin related protein 2 homolog
235466_s_at	0.0043	0.00019	-0.703645	LOC102724017	uncharacterized LOC102724017
212017_at	0.0043	0.000191	-1.21942	FAM168B	family with sequence similarity 168 member B
1555942_a_at	0.00431	0.000191	-0.770803	MIR205	microRNA 205
236463_at	0.00431	0.000192	-0.848882	ADAD2	adenosine deaminase domain containing 2
241356_at	0.00433	0.000192	-1.78731	SDR42E1	short chain dehydrogenase/reductase family 42E, member 1
233504_at	0.00434	0.000193	2.67734	C9orf84	chromosome 9 open reading frame 84
236481_at	0.00434	0.000193	2.38447	FAH	fumarylacetoacetate hydrolase
225865_x_at	0.00435	0.000194	-0.474556	NELFCD	negative elongation factor complex member C/D
1555032_at	0.00436	0.000194	0.796574	RGS12	regulator of G-protein signaling 12
226387_at	0.00436	0.000195	0.500606	RSBN1L	round spermatid basic protein 1 like
218379_at	0.00436	0.000195	0.546395	RBM7	RNA binding motif protein 7
204194_at	0.00436	0.000195	1.24214	BACH1	BTB domain and CNC homolog 1
232145_at	0.00436	0.000195	-0.439623	C2orf68	chromosome 2 open reading frame 68
240225_at	0.00436	0.000195	1.27476	EGFLAM-AS2	EGFLAM antisense RNA 2
215399_s_at	0.00436	0.000195	0.637459	OS9	OS9, endoplasmic reticulum lectin
1558183_at	0.00436	0.000195	-0.946405	ZNF17	zinc finger protein 17
1555173_at	0.00437	0.000195	1.47984	STX19	syntaxin 19
1559646_a_at	0.00437	0.000196	1.1108	LINC00184	long intergenic non-protein coding RNA 184
226018_at	0.00437	0.000196	-2.49783	MTURN	maturin, neural progenitor differentiation regulator homolog (Xenopus)
222693_at	0.00437	0.000196	0.981972	LOC101928615///FNDC3B	uncharacterized LOC101928615///fibronectin type III domain containing 3B
213358_at	0.00437	0.000196	-0.68287	MTCL1	microtubule crosslinking factor 1
232593_at	0.00437	0.000196	2.85256	NEURL3	neuralized E3 ubiquitin protein ligase 3
210652_s_at	0.00437	0.000197	-0.45215	TTC39A	tetratricopeptide repeat domain 39A
1568735_at	0.00437	0.000197	3.05914	DLGAP1	DLG associated protein 1
218154_at	0.00438	0.000197	0.420908	GSDMD	gasdermin D
203127_s_at	0.00438	0.000197	1.44212	SPTLC2	serine palmitoyltransferase long chain base subunit 2
209166_s_at	0.00438	0.000197	-0.474843	MAN2B1	mannosidase alpha class 2B member 1
219984_s_at	0.00438	0.000197	-0.986582	HRASLS	HRAS like suppressor
243445_at	0.00438	0.000197	1.06495	BNC2	basonuclin 2
203728_at	0.00439	0.000198	1.9082	BAK1	BCL2 antagonist/killer 1
223467_at	0.00439	0.000198	2.19881	RASD1	ras related dexamethasone induced 1
202990_at	0.00439	0.000198	-0.719466	PYGL	phosphorylase, glycogen, liver
230223_at	0.00439	0.000198	0.650419	CINP	cyclin dependent kinase 2 interacting protein
1562264_at	0.00439	0.000199	1.4985	LOC339685	uncharacterized LOC339685
202495_at	0.00439	0.000199	0.330379	TBCC	tubulin folding cofactor C
217140_s_at	0.00439	0.000199	-0.72902	VDAC1	voltage dependent anion channel 1
212282_at	0.00439	0.000199	-1.09579	TMEM97	transmembrane protein 97
238173_at	0.00439	0.000199	1.36506	TCEA2	transcription elongation factor A2
232093_at	0.00439	0.000199	-1.05874	SPACA6	sperm acrosome associated 6
239450_at	0.0044	0.0002	-1.08355	NDUFV2-AS1	NDUFV2 antisense RNA 1
239781_at	0.00441	0.0002	2.80784	LINC00545	long intergenic non-protein coding RNA 545
214623_at	0.00442	0.000201	0.567931	FBXW4P1	F-box and WD repeat domain containing 4 pseudogene 1
243283_at	0.00442	0.000201	-0.963993	CROT	carnitine O-octanoyltransferase
201324_at	0.00442	0.000201	1.89495	EMP1	epithelial membrane protein 1
233631_x_at	0.00442	0.000201	1.2581	KRTAP9-8///KRTAP9-2	keratin associated protein 9-8///keratin associated protein 9-2
217731_s_at	0.00442	0.000201	0.351119	ITM2B	integral membrane protein 2B
228272_at	0.00443	0.000201	-0.491494	DNLZ	DNL-type zinc finger
243629_x_at	0.00443	0.000202	-0.703257	MFI2-AS1	MFI2 antisense RNA 1
217860_at	0.00443	0.000202	-0.679625	NDUFA10	NADH:ubiquinone oxidoreductase subunit A10
208552_at	0.00445	0.000203	7.74581	GRIK4	glutamate ionotropic receptor kainate type subunit 4
228567_at	0.00445	0.000203	-1.47151	GAN	gigaxonin
214499_s_at	0.00445	0.000203	-0.580601	BCLAF1	BCL2 associated transcription factor 1
225376_at	0.00445	0.000203	-0.851217	GID8	GID complex subunit 8 homolog
231899_at	0.00445	0.000203	0.697055	ZC3H12C	zinc finger CCCH-type containing 12C
208491_s_at	0.00445	0.000203	2.51993	PGM5	phosphoglucomutase 5
203781_at	0.00445	0.000203	-0.355199	MRPL33	mitochondrial ribosomal protein L33
208819_at	0.00445	0.000204	0.706435	RAB8A	RAB8A, member RAS oncogene family
209622_at	0.00446	0.000204	-0.595261	STK16	serine/threonine kinase 16
207639_at	0.00446	0.000204	2.03694	FZD9	frizzled class receptor 9
204173_at	0.00448	0.000205	-0.523957	MYL6B	myosin light chain 6B
1562742_at	0.00448	0.000205	-0.628299	LINC01362	long intergenic non-protein coding RNA 1362
1553775_at	0.00448	0.000206	0.537483	LOC152048	uncharacterized FLJ31715
215285_s_at	0.00448	0.000206	-0.842773	PHTF1	putative homeodomain transcription factor 1
226633_at	0.0045	0.000206	1.497	RAB8B	RAB8B, member RAS oncogene family
222758_s_at	0.0045	0.000207	1.79594	TMEM132A	transmembrane protein 132A
232662_x_at	0.0045	0.000207	-1.19463	FAM213A	family with sequence similarity 213 member A
243976_at	0.0045	0.000207	-0.681906	RNF115	ring finger protein 115
211549_s_at	0.00451	0.000208	-1.06684	HPGD	hydroxyprostaglandin dehydrogenase 15-(NAD)
232564_at	0.00451	0.000208	1.24243	SLC9A5	solute carrier family 9 member A5
230535_s_at	0.00451	0.000208	-0.635691	ATP5E	ATP synthase, H+ transporting, mitochondrial F1 complex, epsilon subunit
240840_s_at	0.00451	0.000208	-0.63066	SETD9	SET domain containing 9
203821_at	0.00451	0.000208	2.00131	HBEGF	heparin binding EGF like growth factor
202763_at	0.00451	0.000208	0.403495	CASP3	caspase 3
200818_at	0.00451	0.000208	-0.467339	ATP5O	ATP synthase, H+ transporting, mitochondrial F1 complex, O subunit
227570_at	0.00451	0.000208	0.418041	TMEM86A	transmembrane protein 86A
228716_at	0.00452	0.000209	-0.568931	THRB	thyroid hormone receptor beta
209457_at	0.00452	0.000209	1.81641	DUSP5	dual specificity phosphatase 5
202746_at	0.00452	0.000209	1.25214	ITM2A	integral membrane protein 2A
209110_s_at	0.00452	0.000209	-0.494194	RGL2	ral guanine nucleotide dissociation stimulator like 2
216976_s_at	0.00452	0.00021	-0.470559	RYK	receptor-like tyrosine kinase
231772_x_at	0.00452	0.00021	-0.610962	CENPH	centromere protein H
223279_s_at	0.00453	0.00021	-0.971757	UACA	uveal autoantigen with coiled-coil domains and ankyrin repeats
1563297_s_at	0.00453	0.00021	-0.457673	LOC101928907	uncharacterized LOC101928907
221645_s_at	0.00453	0.00021	0.68676	ZNF83	zinc finger protein 83
212938_at	0.00453	0.000211	0.753748	COL6A1	collagen type VI alpha 1 chain
207332_s_at	0.00453	0.000211	-0.763755	TFRC	transferrin receptor
215230_x_at	0.00454	0.000211	-0.646502	EIF3CL///EIF3C	eukaryotic translation initiation factor 3 subunit C-like///eukaryotic translation initiation factor 3 subunit C
207715_at	0.00456	0.000212	1.34669	CRYGB	crystallin gamma B
221854_at	0.00456	0.000212	-0.757416	PKP1	plakophilin 1
217315_s_at	0.00457	0.000213	0.872795	KLK13	kallikrein related peptidase 13
1560426_at	0.00458	0.000213	-1.6666	CFAP54	cilia and flagella associated protein 54
209996_x_at	0.00458	0.000213	-1.33038	PCM1	pericentriolar material 1
220034_at	0.00458	0.000213	1.43861	IRAK3	interleukin 1 receptor associated kinase 3
230027_s_at	0.00458	0.000214	-0.679961	MRPL43	mitochondrial ribosomal protein L43
233649_at	0.00458	0.000214	1.06162	KATNAL2	katanin catalytic subunit A1 like 2
203466_at	0.00458	0.000214	-0.589239	MPV17	MPV17, mitochondrial inner membrane protein
235244_at	0.00458	0.000214	-0.774053	CCDC58	coiled-coil domain containing 58
224580_at	0.00458	0.000214	-0.754776	SLC38A1	solute carrier family 38 member 1
244814_at	0.00458	0.000214	-1.13208	UGGT1	UDP-glucose glycoprotein glucosyltransferase 1
201723_s_at	0.00458	0.000214	-0.360046	GALNT1	polypeptide N-acetylgalactosaminyltransferase 1
230966_at	0.00461	0.000215	4.43777	IL4I1	interleukin 4 induced 1
202598_at	0.00463	0.000217	-0.367895	S100A13	S100 calcium binding protein A13
1557724_a_at	0.00463	0.000217	0.506949	LOC285847	uncharacterized LOC285847
218014_at	0.00463	0.000217	-0.773039	NUP85	nucleoporin 85
224003_at	0.00463	0.000217	1.36783	TTTY14	testis-specific transcript, Y-linked 14 (non-protein coding)
212831_at	0.00464	0.000218	-0.690922	MEGF9	multiple EGF like domains 9
224804_s_at	0.00465	0.000218	-0.702074	FAM219B	family with sequence similarity 219 member B
238523_at	0.00465	0.000218	-1.70866	KLHL36	kelch like family member 36
214061_at	0.00465	0.000218	-0.68285	TBC1D31	TBC1 domain family member 31
240115_at	0.00465	0.000218	4.05183	LOC100286925	uncharacterized LOC100286925
209516_at	0.00465	0.000219	0.870909	SMYD5	SMYD family member 5
204650_s_at	0.00465	0.000219	0.712271	MIR6831///APBB3	microRNA 6831///amyloid beta precursor protein binding family B member 3
1568856_at	0.00465	0.000219	3.06653	NBR1	NBR1, autophagy cargo receptor
218810_at	0.00467	0.00022	0.988443	MIR6732///ZC3H12A	microRNA 6732///zinc finger CCCH-type containing 12A
212298_at	0.00467	0.00022	1.05385	NRP1	neuropilin 1
226697_at	0.00468	0.000221	-0.953246	FAM114A1	family with sequence similarity 114 member A1
40446_at	0.00468	0.000221	0.653885	PHF1	PHD finger protein 1
226824_at	0.00469	0.000221	0.341291	CPXM2	carboxypeptidase X, M14 family member 2
219976_at	0.00469	0.000221	-0.833867	HOOK1	hook microtubule tethering protein 1
1554311_a_at	0.00469	0.000221	1.19702	SUPT6H	SPT6 homolog, histone chaperone
206782_s_at	0.0047	0.000222	-0.787546	DNAJC4	DnaJ heat shock protein family (Hsp40) member C4
225783_at	0.0047	0.000222	0.916177	UBE2F	ubiquitin conjugating enzyme E2 F (putative)
203926_x_at	0.00471	0.000223	-0.58216	ATP5D	ATP synthase, H+ transporting, mitochondrial F1 complex, delta subunit
223348_x_at	0.00471	0.000223	-0.984951	MUM1	melanoma associated antigen (mutated) 1
204785_x_at	0.00471	0.000223	-0.468941	IFNAR2	interferon alpha and beta receptor subunit 2
230696_at	0.00473	0.000224	-0.989528	ATP2A1-AS1	ATP2A1 antisense RNA 1
208596_s_at	0.00474	0.000224	-0.617569	UGT1A3///UGT1A1///UGT1A4///UGT1A9///UGT1A5///UGT1A6///UGT1A7///UGT1A8///UGT1A10	UDP glucuronosyltransferase family 1 member A3///UDP glucuronosyltransferase family 1 member A1///UDP glucuronosyltransferase family 1 member A4///UDP glucuronosyltransferase family 1 member A9///UDP glucuronosyltransferase family 1 member A5///UDP glucuronosyltransferase family 1 member A6///UDP glucuronosyltransferase family 1 member A7///UDP glucuronosyltransferase family 1 member A8///UDP glu…
228969_at	0.00475	0.000225	1.03752	AGR2	anterior gradient 2, protein disulphide isomerase family member
208756_at	0.00475	0.000225	-0.455723	EIF3I	eukaryotic translation initiation factor 3 subunit I
201644_at	0.00476	0.000225	-0.459257	TSTA3	tissue specific transplantation antigen P35B
212408_at	0.00476	0.000226	0.626271	TOR1AIP1	torsin 1A interacting protein 1
1553995_a_at	0.00476	0.000226	1.51959	NT5E	5'-nucleotidase ecto
204232_at	0.00477	0.000227	0.744412	FCER1G	Fc fragment of IgE receptor Ig
1554876_a_at	0.00478	0.000227	2.05093	S100Z	S100 calcium binding protein Z
218094_s_at	0.00478	0.000227	-0.499312	SYS1-DBNDD2///SYS1///DBNDD2	SYS1-DBNDD2 readthrough (NMD candidate)///Sys1 golgi trafficking protein///dysbindin domain containing 2
214540_at	0.00478	0.000227	1.44335	HIST1H2BO	histone cluster 1, H2bo
205110_s_at	0.00478	0.000228	1.48705	FGF13	fibroblast growth factor 13
202313_at	0.00478	0.000228	0.717131	PPP2R2A	protein phosphatase 2 regulatory subunit Balpha
1559785_at	0.00479	0.000228	0.666849	TPPP2	tubulin polymerization promoting protein family member 2
1569785_at	0.00479	0.000228	2.53813	LOC101927943	uncharacterized LOC101927943
218938_at	0.0048	0.000229	-0.587784	FBXL15	F-box and leucine rich repeat protein 15
205234_at	0.0048	0.000229	2.19994	SLC16A4	solute carrier family 16 member 4
1553193_at	0.00481	0.00023	1.15272	ZNF441	zinc finger protein 441
219076_s_at	0.00482	0.00023	-0.622745	PXMP2	peroxisomal membrane protein 2
202836_s_at	0.00483	0.000231	-0.516049	TXNL4A	thioredoxin like 4A
208059_at	0.00483	0.000231	1.47356	CCR8	C-C motif chemokine receptor 8
1552766_at	0.00483	0.000231	-0.511658	HS6ST2	heparan sulfate 6-O-sulfotransferase 2
202672_s_at	0.00484	0.000232	1.30419	ATF3	activating transcription factor 3
232194_at	0.00484	0.000232	0.814201	METTL4	methyltransferase like 4
236273_at	0.00485	0.000233	-0.493881	NBPF1	neuroblastoma breakpoint family member 1
210330_at	0.00485	0.000233	-0.85165	SGCD	sarcoglycan delta
204761_at	0.00485	0.000233	0.807172	USP6NL	USP6 N-terminal like
230991_at	0.00485	0.000233	2.13279	LOC102724156	uncharacterized LOC102724156
225682_s_at	0.00485	0.000233	-0.633322	POLR3H	RNA polymerase III subunit H
204669_s_at	0.00485	0.000233	1.30473	RNF24	ring finger protein 24
1554231_a_at	0.00485	0.000234	-0.473759	ZNF396	zinc finger protein 396
227266_s_at	0.00485	0.000234	1.14458	FYB	FYN binding protein
225796_at	0.00485	0.000234	1.13286	PXK	PX domain containing serine/threonine kinase like
209917_s_at	0.00485	0.000234	-0.741387	TP53TG1	TP53 target 1 (non-protein coding)
213711_at	0.00485	0.000234	-0.640665	KRT81	keratin 81
226753_at	0.00486	0.000235	0.445571	FAM76B	family with sequence similarity 76 member B
1559956_at	0.00486	0.000235	1.03129	SYT7	synaptotagmin 7
1555435_at	0.00486	0.000235	1.92866	AFF4	AF4/FMR2 family member 4
211063_s_at	0.00486	0.000235	0.874996	NCK1	NCK adaptor protein 1
233827_s_at	0.00486	0.000235	-0.666774	SUPT16H	SPT16 homolog, facilitates chromatin remodeling subunit
1556190_s_at	0.00487	0.000236	2.55282	LOC100507516	uncharacterized LOC100507516
1553179_at	0.00487	0.000236	1.88446	ADAMTS19	ADAM metallopeptidase with thrombospondin type 1 motif 19
201954_at	0.00488	0.000237	-0.498302	ARPC1B	actin related protein 2/3 complex subunit 1B
218248_at	0.00488	0.000237	0.520097	FAM111A	family with sequence similarity 111 member A
221475_s_at	0.00489	0.000238	-0.554437	RPL15	ribosomal protein L15
201526_at	0.00491	0.000239	-0.401557	ARF5	ADP ribosylation factor 5
201473_at	0.00491	0.000239	1.01001	JUNB	JunB proto-oncogene, AP-1 transcription factor subunit
226456_at	0.00491	0.000239	0.510995	RMI2	RecQ mediated genome instability 2
227837_at	0.00491	0.000239	-0.410492	LOC105373849	uncharacterized LOC105373849
225906_at	0.00492	0.00024	-2.19069	GATSL2	GATS protein like 2
210069_at	0.00492	0.00024	1.99047	CHKB-CPT1B///CPT1B	CHKB-CPT1B readthrough (NMD candidate)///carnitine palmitoyltransferase 1B
204494_s_at	0.00493	0.00024	1.0169	C15orf39	chromosome 15 open reading frame 39
203650_at	0.00493	0.000241	2.62567	PROCR	protein C receptor
208237_x_at	0.00494	0.000241	0.488672	ADAM22	ADAM metallopeptidase domain 22
225020_at	0.00495	0.000242	1.05181	DAB2IP	DAB2 interacting protein
228069_at	0.00495	0.000242	-0.616797	MTFR2	mitochondrial fission regulator 2
241736_at	0.00496	0.000242	0.81337	FBXW2	F-box and WD repeat domain containing 2
235130_at	0.00497	0.000243	0.47296	PANK2	pantothenate kinase 2
1556242_a_at	0.00497	0.000243	0.843589	LOC100310756	uncharacterized LOC100310756
217222_at	0.00497	0.000243	0.910004	IGHG1	immunoglobulin heavy constant gamma 1 (G1m marker)
225341_at	0.00498	0.000244	-1.21702	MTERF2	mitochondrial transcription termination factor 2
212088_at	0.00498	0.000244	-0.5382	PMPCA	peptidase, mitochondrial processing alpha subunit
52285_f_at	0.00498	0.000245	-0.401284	CEP76	centrosomal protein 76
219799_s_at	0.00498	0.000245	0.898505	DHRS9	dehydrogenase/reductase 9
224046_s_at	0.005	0.000246	-0.785177	PDE7A	phosphodiesterase 7A
1555516_at	0.00501	0.000246	-0.62488	FOXP2	forkhead box P2
1556453_at	0.00502	0.000247	2.58459	LOC100506274	uncharacterized LOC100506274
218644_at	0.00503	0.000248	1.88116	PLEK2	pleckstrin 2
1566342_at	0.00505	0.000249	0.973765	SOD2	superoxide dismutase 2, mitochondrial
235568_at	0.00506	0.000249	-0.854583	MCEMP1	mast cell expressed membrane protein 1
222217_s_at	0.00506	0.00025	1.75366	SLC27A3	solute carrier family 27 member 3
201413_at	0.00507	0.00025	-0.694215	HSD17B4	hydroxysteroid 17-beta dehydrogenase 4
1570364_at	0.00507	0.000251	1.25122	ZNF709	zinc finger protein 709
211993_at	0.00507	0.000251	-0.685418	WNK1	WNK lysine deficient protein kinase 1
238732_at	0.00509	0.000252	1.53556	COL24A1	collagen type XXIV alpha 1 chain
202298_at	0.00509	0.000252	-0.417516	NDUFA1	NADH:ubiquinone oxidoreductase subunit A1
1569213_at	0.0051	0.000252	8.48186	LRRC74B	leucine rich repeat containing 74B
212009_s_at	0.0051	0.000252	-0.676794	STIP1	stress induced phosphoprotein 1
220413_at	0.00511	0.000253	0.45866	SLC39A2	solute carrier family 39 member 2
208523_x_at	0.00511	0.000253	1.59596	HIST1H2BC///HIST1H2BI///HIST1H2BE///HIST1H2BF///HIST1H2BG	histone cluster 1, H2bc///histone cluster 1, H2bi///histone cluster 1, H2be///histone cluster 1, H2bf///histone cluster 1, H2bg
209792_s_at	0.00511	0.000253	1.76961	KLK10	kallikrein related peptidase 10
217720_at	0.00511	0.000254	-0.458424	CHCHD2	coiled-coil-helix-coiled-coil-helix domain containing 2
202039_at	0.00512	0.000254	0.672777	MYO18A///TIAF1	myosin XVIIIA///TGFB1-induced anti-apoptotic factor 1
223440_at	0.00512	0.000254	0.516814	C16orf70	chromosome 16 open reading frame 70
1552477_a_at	0.00514	0.000255	0.834386	IRF6	interferon regulatory factor 6
206963_s_at	0.00516	0.000257	0.901884	NAT8B///NAT8	N-acetyltransferase 8B (putative, gene/pseudogene)///N-acetyltransferase 8 (putative)
216326_s_at	0.00516	0.000257	-0.37535	HDAC3	histone deacetylase 3
237725_x_at	0.00516	0.000257	-0.587351	SMC5	structural maintenance of chromosomes 5
1555097_a_at	0.00516	0.000258	-1.54121	PTGFR	prostaglandin F receptor
218520_at	0.00518	0.000259	0.681599	TBK1	TANK binding kinase 1
210199_at	0.00518	0.000259	1.35733	CRYAA	crystallin alpha A
228282_at	0.00518	0.000259	0.404941	MFSD8	major facilitator superfamily domain containing 8
228333_at	0.00519	0.00026	2.11333	ZEB2	zinc finger E-box binding homeobox 2
215575_at	0.00522	0.000261	7.8164	PDE4DIP	phosphodiesterase 4D interacting protein
215549_x_at	0.00524	0.000263	0.486709	CTAGE8///CTAGE4///CTAGE9	CTAGE family member 8///CTAGE family member 4///CTAGE family member 9
225802_at	0.00524	0.000263	-1.18183	TOP1MT	topoisomerase (DNA) I, mitochondrial
1555065_x_at	0.00524	0.000263	0.569128	USP32///USP6	ubiquitin specific peptidase 32///ubiquitin specific peptidase 6
236048_at	0.00524	0.000263	1.01928	LHFPL1	lipoma HMGIC fusion partner-like 1
205543_at	0.00524	0.000263	-1.04001	HSPA4L	heat shock protein family A (Hsp70) member 4 like
228273_at	0.00525	0.000264	-0.877422	PRR11	proline rich 11
228207_at	0.00525	0.000264	0.980799	LOC100499489	uncharacterized LOC100499489
233819_s_at	0.00526	0.000265	-0.579227	LTN1	listerin E3 ubiquitin protein ligase 1
213520_at	0.00526	0.000265	-0.943302	RECQL4	RecQ like helicase 4
228999_at	0.00526	0.000265	-0.743126	CHD2	chromodomain helicase DNA binding protein 2
218840_s_at	0.00526	0.000265	-0.819175	NADSYN1	NAD synthetase 1
200789_at	0.00527	0.000265	-0.772354	ECH1	enoyl-CoA hydratase 1
228792_at	0.00527	0.000266	-1.01095	MYEF2	myelin expression factor 2
221200_at	0.00527	0.000266	1.01204	ERVK3-2	endogenous retrovirus group K3 member 2
1555522_s_at	0.00527	0.000266	-0.790739	DPY30///MEMO1	dpy-30, histone methyltransferase complex regulatory subunit///mediator of cell motility 1
214572_s_at	0.00527	0.000266	4.90518	INSL3	insulin like 3
224929_at	0.00527	0.000267	1.01587	TMEM173	transmembrane protein 173
217969_at	0.00529	0.000268	-0.867045	VPS51	VPS51, GARP complex subunit
223124_s_at	0.00529	0.000268	-0.332712	PITHD1	PITH domain containing 1
226769_at	0.0053	0.000268	-1.27955	FIBIN	fin bud initiation factor homolog (zebrafish)
1553504_at	0.0053	0.000269	-0.530648	MRGPRX4	MAS related GPR family member X4
201971_s_at	0.0053	0.000269	-0.470263	ATP6V1A	ATPase H+ transporting V1 subunit A
201277_s_at	0.00531	0.000269	-0.486096	HNRNPAB	heterogeneous nuclear ribonucleoprotein A/B
228585_at	0.00531	0.000269	1.43433	ENTPD1	ectonucleoside triphosphate diphosphohydrolase 1
219344_at	0.00531	0.00027	-0.580504	SLC29A3	solute carrier family 29 member 3
225864_at	0.00533	0.000271	0.454356	FAM84B	family with sequence similarity 84 member B
235165_at	0.00533	0.000271	0.62457	PARD6B	par-6 family cell polarity regulator beta
226549_at	0.00533	0.000271	1.7209	SBK1	SH3 domain binding kinase 1
202397_at	0.00533	0.000271	-0.695586	NUTF2P4///NUTF2	nuclear transport factor 2 pseudogene 4///nuclear transport factor 2
209619_at	0.00533	0.000272	0.572764	CD74	CD74 molecule
1558189_a_at	0.00533	0.000272	1.10652	LOC284570///GPR37L1	uncharacterized LOC284570///G protein-coupled receptor 37 like 1
226275_at	0.00534	0.000272	2.09615	MXD1	MAX dimerization protein 1
232654_s_at	0.00534	0.000272	-0.641659	UGT1A6	UDP glucuronosyltransferase family 1 member A6
1562436_at	0.00535	0.000273	1.6935	CARS-AS1	CARS antisense RNA 1
219219_at	0.00535	0.000273	-0.985976	TMEM160	transmembrane protein 160
240886_at	0.00535	0.000273	-1.10614	CASR	calcium sensing receptor
220177_s_at	0.00535	0.000274	1.04981	TMPRSS3	transmembrane protease, serine 3
232918_at	0.00536	0.000274	1.58423	MIR4435-2HG	MIR4435-2 host gene
223933_at	0.00536	0.000274	-0.65311	KIF5A	kinesin family member 5A
1553395_a_at	0.00536	0.000274	1.05553	CD200R1	CD200 receptor 1
225009_at	0.00536	0.000274	-2.72656	CMTM4	CKLF like MARVEL transmembrane domain containing 4
206382_s_at	0.00536	0.000275	-1.54898	BDNF	brain derived neurotrophic factor
222658_s_at	0.00536	0.000275	-0.373591	APTX	aprataxin
212795_at	0.00537	0.000275	0.711008	KIAA1033	KIAA1033
211880_x_at	0.00537	0.000275	0.966175	PCDHGA1	protocadherin gamma subfamily A, 1
208945_s_at	0.00538	0.000276	-0.367776	BECN1	beclin 1
205188_s_at	0.00538	0.000276	-0.522249	SMAD5	SMAD family member 5
204512_at	0.00538	0.000276	0.479015	HIVEP1	human immunodeficiency virus type I enhancer binding protein 1
209155_s_at	0.00538	0.000276	0.598685	NT5C2	5'-nucleotidase, cytosolic II
230308_at	0.00538	0.000276	0.857689	FAM120AOS	family with sequence similarity 120A opposite strand
223875_s_at	0.00538	0.000277	0.577158	EPC1	enhancer of polycomb homolog 1
229284_at	0.00538	0.000277	0.584166	MAT2B	methionine adenosyltransferase 2B
239896_at	0.00538	0.000277	-1.64593	GS1-124K5.4	uncharacterized LOC100289098
205095_s_at	0.00539	0.000277	0.795508	ATP6V0A1	ATPase H+ transporting V0 subunit a1
233764_s_at	0.00539	0.000278	-0.546024	LARP1B	La ribonucleoprotein domain family member 1B
207701_at	0.00541	0.000279	0.943386	C22orf24	chromosome 22 open reading frame 24
209806_at	0.00542	0.000279	1.37217	HIST1H2BK	histone cluster 1, H2bk
213581_at	0.00542	0.000279	-0.616253	PDCD2	programmed cell death 2
204082_at	0.00542	0.000279	-0.981047	PBX3	PBX homeobox 3
1554479_a_at	0.00542	0.000279	0.957246	CARD8	caspase recruitment domain family member 8
212785_s_at	0.00542	0.00028	0.627304	LARP7	La ribonucleoprotein domain family member 7
227741_at	0.00542	0.00028	-0.567572	HACD2	3-hydroxyacyl-CoA dehydratase 2
214475_x_at	0.00542	0.00028	1.98908	CAPN3	calpain 3
220605_s_at	0.00542	0.00028	-0.65833	SIRT2	sirtuin 2
227622_at	0.00542	0.00028	0.990244	PCF11	PCF11 cleavage and polyadenylation factor subunit
213988_s_at	0.00543	0.000281	0.429485	SAT1	spermidine/spermine N1-acetyltransferase 1
201727_s_at	0.00543	0.000281	-0.561874	ELAVL1	ELAV like RNA binding protein 1
223742_at	0.00545	0.000282	-0.517464	MRPL4	mitochondrial ribosomal protein L4
201892_s_at	0.00545	0.000283	-1.3369	IMPDH2	inosine monophosphate dehydrogenase 2
231365_at	0.00545	0.000283	0.827238	HOXA10-AS///MIR196B	HOXA10 antisense RNA///microRNA 196b
214439_x_at	0.00545	0.000283	0.511636	BIN1	bridging integrator 1
205111_s_at	0.00546	0.000284	-1.69118	PLCE1	phospholipase C epsilon 1
205311_at	0.00547	0.000284	1.81269	DDC	dopa decarboxylase
235950_at	0.00548	0.000285	-1.00484	ZNF688	zinc finger protein 688
208642_s_at	0.00548	0.000285	-0.449619	XRCC5	X-ray repair cross complementing 5
225523_at	0.00548	0.000285	-0.56349	MRPL53///CCDC142	mitochondrial ribosomal protein L53///coiled-coil domain containing 142
1553043_a_at	0.00548	0.000285	1.49359	CD300LF	CD300 molecule like family member f
213258_at	0.00548	0.000286	-0.425542	TFPI	tissue factor pathway inhibitor
206110_at	0.00548	0.000286	2.59303	HIST1H3F///HIST1H3B///HIST1H3H///HIST1H3J///HIST1H3G///HIST1H3I///HIST1H3E///HIST1H3C///HIST1H3D///HIST1H3A	histone cluster 1, H3f///histone cluster 1, H3b///histone cluster 1, H3h///histone cluster 1, H3j///histone cluster 1, H3g///histone cluster 1, H3i///histone cluster 1, H3e///histone cluster 1, H3c///histone cluster 1, H3d///histone cluster 1, H3a
212467_at	0.0055	0.000286	0.453326	DNAJC13	DnaJ heat shock protein family (Hsp40) member C13
1560197_at	0.0055	0.000287	1.75833	ZC2HC1A	zinc finger C2HC-type containing 1A
1561499_at	0.0055	0.000287	0.537821	LOC101927958	uncharacterized LOC101927958
224948_at	0.0055	0.000287	-0.785109	URGCP-MRPS24///MRPS24	URGCP-MRPS24 readthrough///mitochondrial ribosomal protein S24
209043_at	0.0055	0.000287	-0.53116	PAPSS1	3'-phosphoadenosine 5'-phosphosulfate synthase 1
206066_s_at	0.00551	0.000287	-0.910736	RAD51C	RAD51 paralog C
219072_at	0.00551	0.000288	-0.657902	BCL7C	BCL tumor suppressor 7C
1554547_at	0.00551	0.000288	-2.47093	FAM13C	family with sequence similarity 13 member C
234611_at	0.00551	0.000288	0.966742	LGALS8-AS1	LGALS8 antisense RNA 1
[truncated: 10,952 more rows]
